# Supplementary material for: Identification of Ethylene Response Factors in Wheat Reveals That TaERF16-B Contributes to Salt Tolerance
Source: Plants (Basel). 2025 Feb 18;14(4):621. doi: 10.3390/plants14040621 (PMC11859885; doi:10.3390/plants14040621)
Supplement: Supplementary file 1 [file plants-14-00621-s001.zip]

Archive with 2 entries (2 files):
- FigureS1 and S2_R1.pdf
- Supplementary TableS1-S4_R1.xlsx
