# Supplementary material for: Identification of Ethylene Response Factors in Wheat Reveals That TaERF16-B Contributes to Salt Tolerance
Source: Plants (Basel). 2025 Feb 18;14(4):621. doi: 10.3390/plants14040621 (PMC11859885; doi:10.3390/plants14040621)
Supplement: Supplementary file 1 [file plants-14-00621-s001.zip › Supplementary TableS1-S4_R1.xlsx]

## Sheet: Table S1
Table S1. Gene IDs and chromosome position of TaERF family members
No. of TaERFs	ID (IWGSC v1.0)	Location	Reported names
TaERF01-A	TraesCS1A02G141800	1A:241377201-241377560
TaERF01-B	TraesCS1B02G158400	1B:268899061-268899420
TaERF01-D	TraesCS1D02G140900	1D:194201765-194202124
TaERF02-A	TraesCS1A02G218100	1A:386479602-386480312
TaERF02-B	TraesCS1B02G231500	1B:415743802-415744572
TaERF03-A	TraesCS1A02G231200	1A:403830530-403831202
TaERF03-B	TraesCS1B02G243200	1B:432116718-432117475
TaERF03-D	TraesCS1D02G230900	1D:319429516-319430253
TaERF04-A	TraesCS1A02G272300	1A:465495763-465497425
TaERF04-B	TraesCS1B02G282300	1B:491231179-491233113
TaERF04-D	TraesCS1D02G272600	1D:366475114-366476973
TaERF05-A1	TraesCS1A02G314200	1A:505680794-505681360	DUO-A1 (Wang et al., 2022)
TaERF05-A2	TraesCS1A02G314300	1A:505925145-505925995
TaERF05-B1	TraesCS1B02G326500	1B:551869725-551870279	DUO-B1 (Wang et al., 2022)
TaERF05-B2	TraesCS1B02G326600	1B:552473651-552474373
TaERF05-D1	TraesCS1D02G314700	1D:409798746-409799300	DUO-D1 (Wang et al., 2022)
TaERF05-D2	TraesCS1D02G314800	1D:410071448-410072158
TaERF06-A	TraesCS1A02G328800	1A:517519807-517520544
TaERF06-B	TraesCS1B02G342500	1B:570525909-570526718
TaERF06-D1	TraesCS1D02G331100	1D:421226250-421227089
TaERF06-D2	TraesCS1D02G331200	1D:421464934-421465644
TaERF07-A1	TraesCS1A02G370400	1A:547863935-547864717
TaERF07-A3	TraesCS1A02G370600	1A:547886643-547887824
TaERF07-A4	TraesCS1A02G370700	1A:547907662-547908459
TaERF07-B2	TraesCS1B02G389700	1B:623672470-623673593
TaERF07-B3	TraesCS1B02G389800	1B:623679500-623680766
TaERF07-B4	TraesCS1B02G389900	1B:623688642-623689445
TaERF07-D1	TraesCS1D02G376500	1D:453134659-453135474
TaERF07-D2	TraesCS1D02G376600	1D:453181698-453182495
TaERF07-D3	TraesCS1D02G376700	1D:453199621-453200421
TaERF07-D4	TraesCS1D02G376800	1D:453210336-453211139
TaERF08-A2	TraesCS1A02G399500	1A:564039971-564040843
TaERF08-B1	TraesCS1B02G427500	1B:652924962-652925906
TaERF08-B2	TraesCS1B02G427600	1B:653038941-653039813
TaERF08-D1	TraesCS1D02G407000	1D:470311161-470312000
TaERF08-D2	TraesCS1D02G407100	1D:470338698-470339570
TaERF09-A1	TraesCS2A02G041500	2A:16745853-16746524
TaERF09-A2	TraesCS2A02G041600	2A:16750977-16752004
TaERF09-B1	TraesCS2B02G053900	2B:26348871-26349485
TaERF09-B2	TraesCS2B02G054000	2B:26354276-26355058
TaERF09-B3	TraesCS2B02G054100	2B:26449236-26449835
TaERF09-D1	TraesCS2D02G040100	2D:14642259-14643181
TaERF09-D2	TraesCS2D02G040200	2D:14647515-14648285
TaERF09-D3	TraesCS2D02G040300	2D:14711769-14712380
TaERF10-A	TraesCS2A02G109800	2A:61488106-61488797
TaERF10-B	TraesCS2B02G127800	2B:95796218-95796941
TaERF10-D	TraesCS2D02G110000	2D:61021556-61022267
TaERF11-A	TraesCS2A02G116900	2A:66848770-66849669	WFZP-A (Dobrovolskaya et al., 2015)
TaERF11-B	TraesCS2B02G136100	2B:103195577-103196765	WFZP-B (Dobrovolskaya et al., 2015)
TaERF11-D	TraesCS2D02G118200	2D:67496011-67496898	WFZP-D (Dobrovolskaya et al., 2015)
TaERF12-A	TraesCS2A02G288000	2A:493832567-493833752	TaERF8-2A (Zhang et al., 2020)
TaERF12-B	TraesCS2B02G304800	2B:434099631-434100822	TaERF8-2B (Zhang et al., 2020)
TaERF12-D	TraesCS2D02G286300	2D:365778377-365779561	TaERF8-2D (Zhang et al., 2020)
TaERF13-A	TraesCS2A02G288700	2A:496562803-496563591
TaERF13-B	TraesCS2B02G305500	2B:435629368-435630156
TaERF13-D	TraesCS2D02G286900	2D:367089039-367089827
TaERF14-A	TraesCS2A02G393500	2A:643230342-643231184
TaERF14-B	TraesCS2B02G411500	2B:585756604-585757443
TaERF14-D	TraesCS2D02G391400	2D:498532162-498533001
TaERF15-A1	TraesCS2A02G417100	2A:673194886-673196220
TaERF15-A2	TraesCS2A02G417200	2A:673276475-673277485
TaERF15-A3	TraesCS2A02G417300	2A:673326938-673327834	TaERF3 (Rong et al., 2014)
TaERF15-B1	TraesCS2B02G436100	2B:626650875-626651900
TaERF15-B2	TraesCS2B02G436200	2B:626883281-626884288
TaERF15-B3	TraesCS2B02G436300	2B:627073101-627073973	TaERF3 (Rong et al., 2014)
TaERF15-D1	TraesCS2D02G414300	2D:528472445-528473875
TaERF15-D2	TraesCS2D02G414500	2D:528589043-528590053
TaERF15-D3	TraesCS2D02G414600	2D:528635297-528636166	TaERF3 (Rong et al., 2014)
TaERF16-A	TraesCS2A02G427700	2A:680357151-680357783
TaERF16-B	TraesCS2B02G448100	2B:640764718-640765377
TaERF16-D	TraesCS2D02G425700	2D:538054684-538055337
TaERF17-A1	TraesCS2A02G463400	2A:709184947-709185705
TaERF17-B1	TraesCS2B02G485200	2B:682226568-682227317
TaERF17-B2	TraesCS2B02G485400	2B:682572588-682573604
TaERF17-D1	TraesCS2D02G464600	2D:570089079-570089837
TaERF17-D2	TraesCS2D02G464400	2D:570062252-570063043
TaERF18-A	TraesCS2A02G542700	2A:753115631-753116212	TaERF4 (Dong et al., 2012)
TaERF18-B	TraesCS2B02G572500	2B:762213712-762214287	TaERF4 (Dong et al., 2012)
TaERF18-D	TraesCS2D02G543900	2D:621404673-621405254	TaERF4 (Dong et al., 2012)
TaERF19-A	TraesCS3A02G041200	3A:21787343-21788395	TaERF-6-3A (Yu et al., 2022)
TaERF19-D	TraesCS3D02G039000	3D:14554867-14555907
TaERF20-A	TraesCS3A02G149000	3A:132581440-132582495
TaERF20-B	TraesCS3B02G176200	3B:178927738-178928793
TaERF20-D	TraesCS3D02G157100	3D:124865305-124867053
TaERF21-A	TraesCS3A02G238300	3A:445279733-445281297
TaERF21-B	TraesCS3B02G266800	3B:427589351-427590989
TaERF21-D	TraesCS3D02G238600	3D:330062077-330063393
TaERF22-A	TraesCS3A02G291400	3A:521629276-521629836
TaERF22-B	TraesCS3B02G326000	3B:526938538-526939086
TaERF22-D	TraesCS3D02G291100	3D:401171332-401171877
TaERF23-A1	TraesCS3A02G328000	3A:573112450-573113193
TaERF23-A2	TraesCS3A02G328100	3A:573832454-573832975
TaERF23-B1	TraesCS3B02G357500	3B:567806997-567807728
TaERF23-B2	TraesCS3B02G357600	3B:568282928-568283452
TaERF23-D1	TraesCS3D02G321500	3D:434210882-434211622
TaERF23-D2	TraesCS3D02G321700	3D:434895713-434896841
TaERF24-A	TraesCS3A02G379900	3A:629227375-629228208
TaERF24-B	TraesCS3B02G412500	3B:648745943-648749214
TaERF24-D	TraesCS3D02G372900	3D:486050063-486052480
TaERF25-A1	TraesCS4A02G001300	4A:932551-933573	TaERF87-A (Mao et al., 2023)
TaERF25-A2	TraesCS4A02G001400	4A:1076557-1076952
TaERF25-B1	TraesCS4B02G002000	4B:1101906-1102898	TaERF87-B (Mao et al., 2023)
TaERF25-B2	TraesCS4B02G001900	4B:1080301-1080693
TaERF25-D2	TraesCS4D02G001200	4D:738967-739353
TaERF26-A1	TraesCS4A02G005400	4A:3276601-3277696
TaERF26-A2	TraesCS4A02G005500	4A:3342038-3342928
TaERF26-A3	TraesCS4A02G005600	4A:3370277-3371723	TaSRL1-A (Zhuang et al., 2021)
TaERF26-B1	TraesCS4B02G299700	4B:586236413-586237535
TaERF26-B2	TraesCS4B02G299600	4B:586069069-586070277
TaERF26-B3	TraesCS4B02G299400	4B:585821448-585823018	TaSRL1-B (Zhuang et al., 2021)
TaERF26-D1	TraesCS4D02G298600	4D:467949147-467950226
TaERF26-D3	TraesCS4D02G298400	4D:467635222-467636744	TaSRL1-D (Zhuang et al., 2021)
TaERF27-A	TraesCS4A02G193100	4A:474494136-474495065
TaERF27-B	TraesCS4B02G122100	4B:144787319-144788311
TaERF27-D	TraesCS4D02G120200	4D:101389259-101390176
TaERF28-A	TraesCS4A02G259200	4A:571971770-571972432
TaERF28-B	TraesCS4B02G055500	4B:44082669-44083472
TaERF29-A	TraesCS4A02G326400	4A:613543523-613544365	TaPIE1-A (Zhu et al., 2014)
TaERF29-D	TraesCS5D02G549200	5D:556423412-556424146	TaPIE1-D (Zhu et al., 2014)
TaERF30-A	TraesCS4A02G412200	4A:684175530-684176105
TaERF30-B	TraesCS4B02G312400	4B:602038622-602039362
TaERF30-D	TraesCS4D02G310000	4D:477362905-477363639
TaERF31-A	TraesCS4A02G416000	4A:685826784-685827155
TaERF31-B	TraesCS4B02G316800	4B:606755147-606755515
TaERF31-D	TraesCS4D02G313400	4D:479525172-479525540
TaERF32-A	TraesCS5A02G065400	5A:70676153-70676518
TaERF32-B	TraesCS5B02G072200	5B:83905532-83905897
TaERF32-D	TraesCS5D02G076200	5D:75418939-75419304
TaERF33-A	TraesCS5A02G112600	5A:219695038-219696755
TaERF33-B	TraesCS5B02G118200	5B:208701502-208703228
TaERF33-D	TraesCS5D02G129400	5D:203058012-203059819
TaERF34-A	TraesCS5A02G174700	5A:367754650-367755333
TaERF34-D	TraesCS5D02G180900	5D:281169664-281170658
TaERF35-A	TraesCS5A02G180800	5A:379353913-379354845
TaERF35-B	TraesCS5B02G178600	5B:326572489-326575603
TaERF35-D	TraesCS5D02G185300	5D:287441392-287444653
TaERF36-A	TraesCS5A02G215900	5A:432033861-432036689	TaERF7-A (Tai et al., 2007)
TaERF36-B	TraesCS5B02G214400	5B:387173738-387176452	TaERF7-B (Tai et al., 2007)
TaERF36-D	TraesCS5D02G223700	5D:331402871-331405951	TaERF7-D (Tai et al., 2007)
TaERF37-A	TraesCS5A02G238400	5A:454732689-454733414
TaERF37-B	TraesCS5B02G236900	5B:417885842-417886836
TaERF37-D	TraesCS5D02G245300	5D:353795343-353796083
TaERF38-A	TraesCS5A02G308000	5A:520531564-520532477
TaERF38-B	TraesCS5B02G308400	5B:491173192-491173938
TaERF38-D	TraesCS5D02G314400	5D:409007396-409008136
TaERF39-A	TraesCS5A02G314600	5A:525025891-525026586
TaERF39-B	TraesCS5B02G315500	5B:497504456-497505166
TaERF39-D	TraesCS5D02G320800	5D:412960326-412961366
TaERF40-A	TraesCS5A02G424600	5A:609954875-609956658
TaERF40-B	TraesCS5B02G426600	5B:602340597-602341481
TaERF40-D	TraesCS5D02G433100	5D:488900376-488901257
TaERF41-A	TraesCS5A02G468800	5A:646009881-646010969
TaERF41-B	TraesCS5B02G481300	5B:653808521-653809576
TaERF41-D	TraesCS5D02G481700	5D:519435181-519436137
TaERF42-A1	TraesCS6A02G097500	6A:64678719-64680638
TaERF42-A2	TraesCS6A02G097700	6A:64907468-64909400
TaERF42-B2	TraesCS6B02G125900	6B:121431691-121433689
TaERF42-B3	TraesCS6B02G126600	6B:121958975-121961254
TaERF42-B4	TraesCS6B02G126700	6B:122186080-122187688
TaERF42-D1	TraesCS6D02G085000	6D:50604278-50606079
TaERF42-D2	TraesCS6D02G084900	6D:50178799-50180804
TaERF42-D3	TraesCS6D02G084200	6D:49181720-49183741
TaERF43-A1	TraesCS6A02G131200	6A:103758342-103758950
TaERF43-B1	TraesCS6B02G159600	6B:163229482-163230093
TaERF43-B2	TraesCS6B02G158800	6B:161462489-161463433
TaERF43-B3	TraesCS6B02G159000	6B:161587408-161588917
TaERF43-D1	TraesCS6D02G121100	6D:86142308-86142922
TaERF43-D2	TraesCS6D02G120200	6D:85099603-85100538
TaERF44-A	TraesCS6A02G171900	6A:183188116-183188739
TaERF44-B	TraesCS6B02G199800	6B:239729190-239729804
TaERF44-D	TraesCS6D02G161300	6D:139916253-139916876
TaERF45-A	TraesCS6A02G208700	6A:376479701-376480600
TaERF45-B	TraesCS6B02G237700	6B:413284077-413284973
TaERF45-D	TraesCS6D02G192200	6D:265880824-265881720
TaERF46-A1	TraesCS6A02G243300	6A:454711792-454712610
TaERF46-A2	TraesCS6A02G243500	6A:454934116-454935078
TaERF46-B1	TraesCS6B02G281000	6B:507404338-507406207
TaERF46-B2	TraesCS6B02G280800	6B:506835389-506836345
TaERF46-D1	TraesCS6D02G225500	6D:317105411-317106442
TaERF46-D2	TraesCS6D02G225700	6D:317413970-317414923
TaERF47-A1	TraesCS6A02G319500	6A:554855524-554856359
TaERF47-A2	TraesCS6A02G319600	6A:555088987-555089748
TaERF47-B1	TraesCS6B02G350000	6B:615167075-615167641
TaERF47-B2	TraesCS6B02G350400	6B:615605338-615606258
TaERF47-B3	TraesCS6B02G350100	6B:615230245-615231023
TaERF47-D1	TraesCS6D02G299000	6D:409584187-409584753
TaERF47-D2	TraesCS6D02G299100	6D:409655084-409655977
TaERF47-D4	TraesCS6D02G298700	6D:409516230-409517565
TaERF47-D5	TraesCS6D02G298800	6D:409518900-409519814
TaERF48-A	TraesCS6A02G343300	6A:577721946-577725300
TaERF48-B	TraesCS6B02G375400	6B:649831224-649834547
TaERF48-D	TraesCS6D02G324200	6D:430844351-430847575
TaERF49-A	TraesCS7A02G120100	7A:77419016-77419972
TaERF49-B	TraesCS7B02G018400	7B:15505882-15506850
TaERF49-D	TraesCS7D02G118000	7D:72965880-72967214
TaERF50-A	TraesCS7A02G158000	7A:112263526-112265643	TaERF1 (Xu et al., 2007); TdERF1 (Makhloufi et al., 2014)
TaERF50-B	TraesCS7B02G062200	7B:65660513-65662452	TaERF1 (Xu et al., 2007)
TaERF50-D	TraesCS7D02G158500	7D:106915517-106917670	TaERF1 (Xu et al., 2007)
TaERF51-A1	TraesCS7A02G250800	7A:233303977-233304600
TaERF51-A2	TraesCS7A02G250900	7A:233307524-233308150
TaERF51-B1	TraesCS7B02G140300	7B:176738985-176739608
TaERF51-B2	TraesCS7B02G140200	7B:176736011-176736790
TaERF51-D1	TraesCS7D02G250700	7D:223111726-223112349
TaERF51-D2	TraesCS7D02G250800	7D:223114403-223115029
TaERF52-A	TraesCS7A02G264100	7A:262473773-262475099
TaERF52-B	TraesCS7B02G162100	7B:222313349-222314598
TaERF52-D	TraesCS7D02G265000	7D:246074437-246076201
TaERF53-A	TraesCS7A02G377400	7A:551541499-551543827
TaERF53-B	TraesCS7B02G283900	7B:517932014-517933149
TaERF53-D	TraesCS7D02G373700	7D:484070615-484072824
TaERF54-A	TraesCS7A02G436400	7A:630869691-630870536
TaERF54-B	TraesCS7B02G335700	7B:590842119-590842703
TaERF54-D	TraesCS7D02G426700	7D:547680593-547681449

## Sheet: Table S2
Table S2. 117 wheat germplasms used in association analysis
Germplasm name	Type	Haplotype of TaERF6-B
Afu (Funo)	cultivar	Hap1
Aifeng3	cultivar	Hap2
Atlas 66	cultivar	Hap2
Baidatou	landrace	Hap1
Baihuomai	landrace	Hap2
Baimangxiaomai	landrace	Hap1
Baimazha	landrace	Hap2
Bainong3217	cultivar	Hap2
Baiqiumai	landrace	Hap2
Baiyoumai	landrace	Hap1
Bendihuanghuamai	landrace	Hap2
Bianbachunmai	landrace	Hap1
Bima1	cultivar	Hap2
Bima4	cultivar	Hap2
Chanbuzhi	landrace	Hap1
Changzhi6406	cultivar	Hap1
Chengduguangtou	landrace	Hap1
Chinese Spring	landrace	Hap1
Chixiaomai (Akagomughi)	landrace	Hap1
Chongyanghongmai	landrace	Hap2
Dabaimai	landrace	Hap1
Dahongmai	landrace	Hap2
Dakoumai	landrace	Hap2
Dalibanmang	landrace	Hap1
Dayuhua	landrace	Hap2
Dianxihongkeyangmai	landrace	Hap1
Dingxingzhai	landrace	Hap1
Enmai4	cultivar	Hap1
Fan6	cultivar	Hap1
Fengchan3	cultivar	Hap1
Fengkang2	cultivar	Hap2
Fengmai11	cultivar	Hap2
Fielder	cultivar (USA)	Hap2
Fumai	landrace	Hap2
Galaohan	landrace	Hap2
Ganmai8	cultivar	Hap1
Gansu96 (CI 12203)	cultivar	Hap1
Gaoyuan506	cultivar	Hap2
Gejiaxiang	landrace	Hap1
Hanzhongbai	landrace	Hap2
Hongchunmai	landrace	Hap1
Hongdongmai	landrace	Hap1
Hongjinbaoyin	landrace	Hap1
Hongmangmai	landrace	Hap2
Hongtuzi	landrace	Hap1
Huoliaomai	landrace	Hap2
Huoliyan	landrace	Hap1
Jiahongmai	landrace	Hap1
Jiangdongmen	landrace	Hap1
Jiangmai	landrace	Hap2
Jimai20	cultivar	Hap2
Jimai22	cultivar	Hap2
Jinan17	cultivar	Hap2
Jinan2	cultivar	Hap2
Jing411	cultivar	Hap1
Jinhuangmai	landrace	Hap1
Jinmai47	cultivar	Hap1
Jinmai8	cultivar	Hap2
Kangdingxiaomai	landrace	Hap2
Kangxiu10	cultivar	Hap1
Kashibaipi	cultivar	Hap1
Kefeng3	cultivar	Hap1
Lanxizaoxiaomai	landrace	Hap1
Laolaixia	landrace	Hap1
Laotutou	landrace	Hap2
Liangxin66	cultivar	Hap2
Liuyuehuang	landrace	Hap1
Liuzhutou	landrace	Hap1
Lumai1	cultivar	Hap2
Mangxiaomai	landrace	Hap2
Mazhamai	landrace	Hap2
Muzongzhuoga	landrace	Hap1
Nanda2419 (Mentana)	cultivar	Hap1
Neixiang5	cultivar	Hap1
Ningchun4	cultivar	Hap1
Ourou (Orofen)	cultivar	Hap2
Paozimai	landrace	Hap1
Pingyang27	cultivar	Hap2
Pingyuan50	landrace	Hap1
Rikaze54	cultivar	Hap1
Rikaze8	cultivar	Hap1
Sanyuehuang	landrace	Hap1
Shanmai	landrace	Hap2
Shannong7859	cultivar	Hap1
Shijiazhuang54	cultivar	Hap2
Shuilizhan	landrace	Hap1
Songruimai4	landrace	Hap1
Sumai3	cultivar	Hap1
Taishan1	cultivar	Hap2
Tongjiabaxiaomai	landrace	Hap1
Tumangmai	landrace	Hap1
Wangshuibai	landrace	Hap1
Wenmai6	cultivar	Hap1
Wujiangzhuo	landrace	Hap2
Wuyuanmai	landrace	Hap1
Xiaofoshou	landrace	Hap1
Xiaosanyuehuang	landrace	Hap1
Xiaoyan6	cultivar	Hap2
Xinkehan9	cultivar	Hap2
Xinong6028	cultivar	Hap1
Yangmai	landrace	Hap1
Yangmai158	cultivar	Hap2
Yannong15	cultivar	Hap2
Yanzhan1	cultivar	Hap1
Yizhimai	landrace	Hap1
Youmangbaifu	landrace	Hap1
Youzimai	landrace	Hap2
Zaowutian	landrace	Hap1
Zaoxiaomai	landrace	Hap1
Zhengmai9023	cultivar	Hap2
Zhengyin4 (St2422/464)	cultivar	Hap1
Zhongmai175	cultivar	Hap1
Zhongyou9507	cultivar	Hap1
Zhoumai22	cultivar	Hap1
Zhumaoyuanzitou	landrace	Hap1
Zhushimai	landrace	Hap1
Zipi	landrace	Hap2

## Sheet: Table S3
Table S3. Results of the association analysis between all SNPs and the leaf salt injury index in wheat germplasms
SNP-ID	Chromosome	Position (IWGSC v1.0)	p-value	q-value	MAF
C1A01Asnp01	1A	241375658	0.804758	0.921813	0.134752
C1A01Asnp03	1A	241375698	0.205593	0.47782	0.195035
C1A01Asnp06	1A	241377099	0.102818	0.335253	0.106383
C1A01Asnp07	1A	241378085	0.305426	0.573771	0.109929
C1A01Asnp08	1A	241378354	0.528002	0.753556	0.117021
C1A01Asnp11	1A	241378755	0.345863	0.609493	0.255319
C1A01Asnp12	1A	241378810	0.210666	0.483874	0.109929
C1A01Asnp15	1A	241379058	0.455355	0.698475	0.120567
C1A01Asnp16	1A	241379064	0.908579	0.981465	0.113475
C1A02Asnp01	1A	386477383	0.0575072	0.252974	0.180851
C1A02Asnp02	1A	386477447	0.742307	0.887147	0.276596
C1A02Asnp05	1A	386478484	0.258591	0.531648	0.468085
C1A02Asnp06	1A	386478485	0.171541	0.439184	0.280142
C1A02Asnp07	1A	386478515	0.127591	0.377634	0.187943
C1A02Asnp08	1A	386478631	0.609311	0.811188	0.187943
C1A02Asnp09	1A	386478701	0.236941	0.511583	0.191489
C1A02Asnp12	1A	386478893	0.0194	0.150095	0.191489
C1A02Asnp16	1A	386479247	0.0672298	0.268919	0.351064
C1A02Asnp17	1A	386479329	0.0139662	0.129665	0.191489
C1A02Asnp18	1A	386479335	0.0702094	0.27461	0.265957
C1A02Asnp19	1A	386479346	0.687925	0.856991	0.468085
C1A02Asnp21	1A	386479728	0.0175195	0.141764	0.195035
C1A02Asnp22	1A	386479814	0.861548	0.955831	0.202128
C1A02Asnp23	1A	386480231	0.329123	0.597296	0.187943
C1A02Asnp24	1A	386480247	0.188089	0.458272	0.187943
C1A02Asnp25	1A	386480593	0.560796	0.775877	0.269504
C1A02Asnp26	1A	386480699	0.0482266	0.230547	0.184397
C1A02Asnp27	1A	386480802	0.0180091	0.143747	0.187943
C1A02Asnp30	1A	386481114	0.499248	0.732065	0.212766
C1A02Asnp31	1A	386481121	0.368066	0.632199	0.202128
C1A02Asnp35	1A	386481626	0.317749	0.585695	0.453901
C1A02Asnp36	1A	386481664	0.0303079	0.185636	0.184397
C1A02Asnp37	1A	386481829	0.118597	0.365105	0.180851
C1A02Asnp38	1A	386481830	0.235896	0.511204	0.351064
C1A02Asnp39	1A	386481875	0.230469	0.506286	0.280142
C1A03Asnp01	1A	403828372	0.845817	0.947917	0.216312
C1A03Asnp02	1A	403828508	0.027783	0.179521	0.333333
C1A03Asnp06	1A	403828608	0.664576	0.842784	0.223404
C1A03Asnp07	1A	403828808	0.00870002	0.102999	0.315603
C1A03Asnp08	1A	403828946	0.012794	0.124688	0.319149
C1A03Asnp10	1A	403829952	0.214562	0.489633	0.319149
C1A03Asnp11	1A	403830155	0.016334	0.138525	0.315603
C1A03Asnp12	1A	403830845	0.0356154	0.198815	0.322695
C1A03Asnp13	1A	403831714	0.0423769	0.215426	0.322695
C1A03Asnp14	1A	403831746	0.159911	0.422913	0.329787
C1A03Asnp21	1A	403832205	0.680514	0.851971	0.304965
C1A03Asnp22	1A	403832348	0.0154842	0.136571	0.326241
C1A03Asnp23	1A	403832537	0.79961	0.9195	0.283688
C1A03Asnp30	1A	403833069	0.0950321	0.322378	0.326241
C1A03Asnp31	1A	403833153	0.0708122	0.276355	0.322695
C1A03Asnp33	1A	403833273	0.0682196	0.270425	0.301418
C1A04Asnp03	1A	465493828	0.00565675	0.0824669	0.464539
C1A04Asnp17	1A	465495040	0.947846	1	0
C1A04Asnp19	1A	465495152	0.948413	1	0
C1A04Asnp20	1A	465495450	0.00484041	0.0762364	0.446809
C1A04Asnp22	1A	465495549	4.00961e-05	0.00707295	0.489362
C1A04Asnp23	1A	465495740	0.000202175	0.0142654	0.443262
C1A04Asnp26	1A	465496193	0.522333	0.749712	0.152482
C1A04Asnp30	1A	465496891	0.0166711	0.139373	0.471631
C1A04Asnp32	1A	465497762	0.238976	0.51284	0.237589
C1A04Asnp33	1A	465497765	0.239267	0.51284	0.237589
C1A04Asnp35	1A	465498010	0.000636592	0.027389	0.453901
C1A04Asnp40	1A	465498298	0.0560391	0.250896	0.460993
C1A04Asnp41	1A	465498433	0.0608527	0.258661	0.237589
C1A04Asnp45	1A	465498915	0.94898	1	0
C1A05Asnp03	1A	505681650	0.82248	0.933626	0.109929
C1A05Asnp12	1A	505682850	0.276938	0.549514	0.0886525
C1A05Asnp14	1A	505683031	0.506286	0.738089	0.180851
C1A05Asnp15	1A	505683126	0.787066	0.912811	0.0851064
C1A06Asnp02	1A	505923195	0.780689	0.909001	0.20922
C1A06Asnp03	1A	505923204	0.646749	0.831535	0.202128
C1A06Asnp04	1A	505924630	0.891036	0.970838	0.212766
C1A06Asnp08	1A	505926818	0.0869311	0.309166	0.0177305
C1A06Asnp09	1A	505926924	0.216715	0.491368	0.184397
C1A06Asnp10	1A	505927358	0.086617	0.308671	0.191489
C1A06Asnp11	1A	505927735	0.157551	0.419818	0.184397
C1A07Asnp01	1A	517517883	0.329725	0.597775	0.439716
C1A07Asnp02	1A	517518190	0.735945	0.884338	0.432624
C1A07Asnp03	1A	517518593	0.0542411	0.246601	0.429078
C1A07Asnp08	1A	517520316	0.475575	0.713363	0.404255
C1A07Asnp09	1A	517520743	0.803326	0.92137	0.432624
C1A07Asnp12	1A	517521438	0.645353	0.830951	0.421986
C1A07Asnp20	1A	517522035	0.116572	0.361393	0.443262
C1A07Asnp22	1A	517522275	0.114237	0.357296	0.439716
C1A07Asnp23	1A	517522306	0.715098	0.87236	0.429078
C1A07Asnp26	1A	517522438	0.531776	0.755276	0.41844
C1A09Asnp01	1A	547861801	0.383829	0.642996	0.120567
C1A09Asnp04	1A	547861940	0.193835	0.465839	0.22695
C1A09Asnp05	1A	547862013	0.0644154	0.264253	0.102837
C1A09Asnp07	1A	547862203	0.0494498	0.233859	0.12766
C1A09Asnp12	1A	547862601	0.540142	0.761031	0.234043
C1A09Asnp34	1A	547863389	0.883433	0.966735	0.124113
C1A09Asnp36	1A	547863843	0.832473	0.94013	0.109929
C1A09Asnp37	1A	547864021	0.665867	0.843209	0.109929
C1A09Asnp38	1A	547864061	0.498684	0.731846	0.117021
C1A09Asnp40	1A	547864348	0.508806	0.739929	0.113475
C1A09Asnp42	1A	547864843	0.692717	0.86053	0.198582
C1A09Asnp43	1A	547864976	0.104744	0.337785	0.117021
C1A09Asnp44	1A	547864982	0.104936	0.337785	0.117021
C1A09Asnp45	1A	547864992	0.696373	0.862642	0.202128
C1A09Asnp47	1A	547865072	0.189746	0.460401	0.212766
C1A09Asnp48	1A	547865213	0.0340561	0.195684	0.163121
C1A09Asnp58	1A	547865432	0.0414941	0.214022	0.134752
C1A09Asnp60	1A	547865543	0.623622	0.818504	0.216312
C1A09Asnp61	1A	547865589	0.146365	0.404683	0.106383
C1A11Asnp05	1A	547885352	0.0369323	0.201076	0.109929
C1A11Asnp06	1A	547885360	0.698112	0.862978	0.134752
C1A11Asnp20	1A	547886266	0.17522	0.444092	0.12766
C1A11Asnp41	1A	547887031	0.0790893	0.293713	0.12766
C1A11Asnp43	1A	547887242	0.0972459	0.326746	0.212766
C1A11Asnp56	1A	547888157	0.0582297	0.253622	0.0992908
C1A11Asnp57	1A	547888217	0.467863	0.70842	0.198582
C1A11Asnp58	1A	547888243	0.255864	0.529126	0.0815603
C1A11Asnp60	1A	547888323	0.847842	0.94898	0.195035
C1A11Asnp64	1A	547888433	0.125687	0.374514	0.0886525
C1A11Asnp86	1A	547889534	0.140438	0.397008	0.156028
C1A12Asnp02	1A	547905604	0.712304	0.871362	0.109929
C1A12Asnp03	1A	547905732	0.633447	0.82465	0.0992908
C1A12Asnp04	1A	547905919	0.333345	0.600633	0.106383
C1A12Asnp08	1A	547906125	0.217461	0.492428	0.109929
C1A12Asnp22	1A	547906685	0.380732	0.641462	0.156028
C1A12Asnp23	1A	547906694	0.463698	0.70514	0.152482
C1A12Asnp32	1A	547906982	0.654048	0.834834	0.205674
C1A12Asnp42	1A	547907349	0.252036	0.525522	0.0992908
C1A12Asnp49	1A	547907922	0.0755953	0.287392	0.124113
C1A12Asnp50	1A	547908253	0.16522	0.431774	0.234043
C1A12Asnp51	1A	547908330	0.0784127	0.292431	0.124113
C1A12Asnp53	1A	547908396	0.252459	0.525782	0.223404
C1A12Asnp57	1A	547908656	0.0910013	0.31662	0.12766
C1A12Asnp58	1A	547908755	0.576574	0.786603	0.205674
C1A12Asnp74	1A	547910067	0.537036	0.75908	0.237589
C1A12Asnp75	1A	547910087	0.158993	0.421749	0.212766
C1A12Asnp76	1A	547910183	0.315123	0.583291	0.106383
C1A12Asnp77	1A	547910307	0.505218	0.737752	0.109929
C1A12Asnp78	1A	547910320	0.85761	0.953861	0.205674
C1A12Asnp79	1A	547910417	0.547254	0.766764	0.219858
C1A12Asnp81	1A	547910458	0.280604	0.553057	0.205674
C1A12Asnp83	1A	547910590	0.337193	0.603254	0.117021
C1A14Asnp21	1A	564042185	0.949546	1	0
C1B01Bsnp02	1B	268897328	0.924222	0.989277	0.177305
C1B01Bsnp03	1B	268897441	0.0446693	0.221963	0.0957447
C1B01Bsnp06	1B	268898358	0.17811	0.446923	0.0744681
C1B01Bsnp07	1B	268898373	0.0384553	0.206186	0.0780142
C1B01Bsnp10	1B	268898896	0.0052538	0.0798941	0.375887
C1B01Bsnp12	1B	268899805	0.0247403	0.171145	0.0921986
C1B01Bsnp14	1B	268900388	0.0197079	0.151151	0.0744681
C1B01Bsnp15	1B	268900425	0.00897298	0.104823	0.070922
C1B01Bsnp17	1B	268900550	0.0323297	0.192019	0.0673759
C1B01Bsnp18	1B	268900722	0.950113	1	0
C1B01Bsnp19	1B	268901045	0.0185957	0.146441	0.0992908
C1B02Bsnp07	1B	415742794	0.00192674	0.0492575	0.223404
C1B02Bsnp08	1B	415742938	9.84406e-05	0.0102147	0.195035
C1B02Bsnp10	1B	415743081	0.228897	0.504719	0.237589
C1B02Bsnp11	1B	415743380	0.0213136	0.157971	0.230496
C1B02Bsnp12	1B	415743456	0.888409	0.969773	0.159574
C1B02Bsnp14	1B	415743707	0.261684	0.534891	0.212766
C1B02Bsnp15	1B	415743730	0.169181	0.435672	0.297872
C1B02Bsnp16	1B	415743983	0.287684	0.558893	0.216312
C1B02Bsnp18	1B	415744671	0.47635	0.713917	0.230496
C1B02Bsnp19	1B	415744793	0.023293	0.165015	0.230496
C1B02Bsnp20	1B	415745021	0.04124	0.213335	0.219858
C1B02Bsnp21	1B	415745155	0.335394	0.60248	0.219858
C1B02Bsnp22	1B	415745178	0.672986	0.847357	0.212766
C1B02Bsnp23	1B	415745247	0.210325	0.48372	0.212766
C1B02Bsnp24	1B	415745276	0.286742	0.558293	0.20922
C1B02Bsnp25	1B	415745418	0.0573471	0.252901	0.216312
C1B02Bsnp26	1B	415745432	0.111678	0.351786	0.212766
C1B02Bsnp27	1B	415745516	0.335784	0.602567	0.170213
C1B02Bsnp28	1B	415745523	0.00354335	0.0672093	0.219858
C1B02Bsnp30	1B	415745740	0.0211794	0.157639	0.216312
C1B02Bsnp31	1B	415745839	0.0597696	0.255907	0.421986
C1B02Bsnp32	1B	415745912	0.00290473	0.0609994	0.230496
C1B02Bsnp33	1B	415745960	0.0249796	0.171455	0.219858
C1B02Bsnp34	1B	415745999	0.0210578	0.157398	0.216312
C1B02Bsnp35	1B	415746026	0.3204	0.587511	0.216312
C1B02Bsnp38	1B	415746157	0.0157545	0.136901	0.212766
C1B02Bsnp39	1B	415746188	0.0710808	0.276792	0.219858
C1B02Bsnp42	1B	415746387	0.00723166	0.0931142	0.234043
C1B02Bsnp43	1B	415746403	0.00398653	0.0696262	0.234043
C1B02Bsnp44	1B	415746420	0.0159732	0.137448	0.22695
C1B03Bsnp04	1B	432114734	0.928247	0.99058	0.301418
C1B03Bsnp10	1B	432114912	0.879176	0.96447	0.351064
C1B03Bsnp11	1B	432114923	0.900907	0.976167	0.304965
C1B03Bsnp28	1B	432115683	0.163802	0.42934	0.312057
C1B03Bsnp33	1B	432116301	0.918641	0.986895	0.301418
C1B03Bsnp34	1B	432116399	0.792991	0.915469	0.343972
C1B03Bsnp35	1B	432116441	0.658475	0.838059	0.343972
C1B03Bsnp36	1B	432116737	0.633964	0.824714	0.297872
C1B03Bsnp37	1B	432116792	0.797464	0.918229	0.343972
C1B03Bsnp40	1B	432117458	0.426648	0.678637	0.297872
C1B03Bsnp41	1B	432117541	0.548028	0.767239	0.358156
C1B03Bsnp42	1B	432117661	0.234347	0.510356	0.347518
C1B03Bsnp47	1B	432118370	0.743593	0.888082	0.326241
C1B03Bsnp52	1B	432118859	0.358767	0.624743	0.329787
C1B03Bsnp53	1B	432119102	0.554774	0.771783	0.351064
C1B03Bsnp55	1B	432119219	0.772961	0.90478	0.308511
C1B03Bsnp56	1B	432119272	0.662081	0.840828	0.347518
C1B03Bsnp59	1B	432119347	0.472629	0.711971	0.159574
C1B03Bsnp63	1B	432119614	0.875099	0.962391	0.351064
C1B03Bsnp64	1B	432119646	0.865586	0.957901	0.343972
C1B03Bsnp65	1B	432119670	0.582922	0.790372	0.301418
C1B04Bsnp04	1B	491229659	0.421562	0.675418	0.0248227
C1B04Bsnp07	1B	491230441	0.0341803	0.19576	0.336879
C1B04Bsnp11	1B	491231869	0.460078	0.70145	0.464539
C1B04Bsnp23	1B	491232219	0.382552	0.642687	0.468085
C1B04Bsnp30	1B	491233503	0.43107	0.683206	0.471631
C1B04Bsnp35	1B	491233699	0.757697	0.895829	0.478723
C1B04Bsnp43	1B	491234832	0.854722	0.95185	0.478723
C1B05Bsnp01	1B	551868430	0.000449055	0.0226324	0.124113
C1B05Bsnp05	1B	551868979	0.0207025	0.155401	0.0851064
C1B05Bsnp06	1B	551869337	0.00410072	0.0702298	0.0744681
C1B05Bsnp07	1B	551869386	0.00969151	0.108201	0.22695
C1B05Bsnp08	1B	551869433	0.95068	1	0
C1B05Bsnp11	1B	551869544	0.0133821	0.1276	0.251773
C1B05Bsnp12	1B	551869839	0.0723448	0.279248	0.166667
C1B05Bsnp13	1B	551869884	8.63294e-05	0.00951781	0.102837
C1B05Bsnp14	1B	551869911	9.45106e-06	0.00238167	0.113475
C1B05Bsnp15	1B	551869971	0.195607	0.467548	0.0851064
C1B05Bsnp16	1B	551870012	0.0329069	0.193493	0.184397
C1B05Bsnp17	1B	551870283	0.0637174	0.263226	0.120567
C1B05Bsnp19	1B	551870757	0.56261	0.777168	0.375887
C1B05Bsnp23	1B	551871606	0.322203	0.590203	0.379433
C1B05Bsnp24	1B	551871933	0.909271	0.981612	0.148936
C1B05Bsnp25	1B	551872162	0.00535143	0.0806832	0.468085
C1B06Bsnp01	1B	552471635	0.13962	0.396603	0.113475
C1B06Bsnp20	1B	552473290	0.0010417	0.0367511	0.070922
C1B06Bsnp22	1B	552474128	0.0229357	0.163139	0.475177
C1B06Bsnp25	1B	552474781	0.342679	0.607523	0.312057
C1B06Bsnp26	1B	552474914	0.411851	0.665908	0.308511
C1B06Bsnp30	1B	552474954	0.0438831	0.219914	0.464539
C1B06Bsnp34	1B	552475235	0.0787856	0.293202	0.453901
C1B06Bsnp35	1B	552475325	0.0922654	0.31913	0.120567
C1B06Bsnp43	1B	552475964	0.0148654	0.134475	0.0921986
C1B06Bsnp44	1B	552475971	0.0149417	0.134475	0.0921986
C1B06Bsnp45	1B	552476014	0.028682	0.181997	0.0851064
C1B06Bsnp46	1B	552476321	0.000599495	0.0271156	0.0921986
C1B06Bsnp47	1B	552476337	0.0103016	0.110805	0.070922
C1B07Bsnp01	1B	570525078	0.239826	0.513414	0.22695
C1B07Bsnp06	1B	570526077	0.09481	0.322245	0.258865
C1B07Bsnp07	1B	570526223	0.190204	0.46088	0.241135
C1B07Bsnp08	1B	570526346	0.570083	0.782589	0.262411
C1B07Bsnp09	1B	570526861	0.152198	0.412408	0.248227
C1B07Bsnp10	1B	570527014	0.409075	0.664464	0.22695
C1B07Bsnp11	1B	570527021	0.681051	0.852038	0.244681
C1B07Bsnp13	1B	570527172	0.951247	1	0
C1B07Bsnp18	1B	570527509	0.242423	0.515222	0.234043
C1B07Bsnp25	1B	570527937	0.0984002	0.328125	0.248227
C1B07Bsnp26	1B	570527945	0.236625	0.511528	0.248227
C1B10Bsnp004	1B	623670552	0.0144883	0.131739	0.212766
C1B10Bsnp005	1B	623670608	0.141003	0.397332	0.294326
C1B10Bsnp006	1B	623670614	0.026029	0.174583	0.283688
C1B10Bsnp007	1B	623670635	0.201824	0.473428	0.0921986
C1B10Bsnp031	1B	623672126	0.00575864	0.0825873	0.22695
C1B10Bsnp034	1B	623672571	0.00990684	0.109223	0.195035
C1B13Bsnp03	1B	652923270	0.055363	0.249134	0.326241
C1B13Bsnp16	1B	652923795	0.0979595	0.327274	0.216312
C1B13Bsnp19	1B	652923964	0.273197	0.547014	0.234043
C1B13Bsnp21	1B	652923991	0.0679589	0.269999	0.244681
C1B13Bsnp32	1B	652924783	0.0693416	0.272424	0.20922
C1B13Bsnp34	1B	652925263	0.16771	0.433784	0.223404
C1B13Bsnp35	1B	652925376	0.0138655	0.129411	0.446809
C1B13Bsnp38	1B	652925628	0.130632	0.383419	0.223404
C1B13Bsnp39	1B	652925654	0.0170905	0.140877	0.425532
C1B13Bsnp40	1B	652925672	0.0444432	0.221463	0.421986
C1B13Bsnp41	1B	652925818	0.0264035	0.175758	0.43617
C1B13Bsnp42	1B	652925883	0.0214838	0.158566	0.244681
C1B13Bsnp43	1B	652926059	0.100036	0.330455	0.109929
C1B13Bsnp44	1B	652926066	0.0274809	0.178879	0.0921986
C1B13Bsnp48	1B	652926708	0.0944669	0.321698	0.414894
C1B13Bsnp49	1B	652926741	0.821513	0.933129	0.237589
C1B13Bsnp50	1B	652926774	0.00708991	0.0926415	0.429078
C1B13Bsnp51	1B	652926777	0.143914	0.401685	0.205674
C1B13Bsnp52	1B	652926816	0.00745245	0.0939008	0.429078
C1B13Bsnp53	1B	652927057	0.765197	0.899272	0.411348
C1B14Bsnp23	1B	653037488	0.00696395	0.0916747	0.421986
C1B14Bsnp24	1B	653037533	0.0741335	0.284286	0.202128
C1B14Bsnp25	1B	653037541	0.0351896	0.198321	0.421986
C1B14Bsnp26	1B	653037598	0.00516909	0.0792894	0.234043
C1B14Bsnp28	1B	653037664	0.00459915	0.0744302	0.443262
C1B14Bsnp30	1B	653037796	0.0335395	0.194618	0.425532
C1B14Bsnp32	1B	653037954	0.074533	0.285198	0.429078
C1B14Bsnp35	1B	653038032	0.00112941	0.03759	0.219858
C1B14Bsnp36	1B	653038034	0.123321	0.371226	0.205674
C1B14Bsnp42	1B	653038182	0.000746424	0.0299248	0.425532
C1B14Bsnp43	1B	653038266	0.532357	0.755494	0.411348
C1B14Bsnp44	1B	653038382	0.200728	0.472741	0.202128
C1B14Bsnp45	1B	653038393	0.147427	0.405712	0.198582
C1B14Bsnp49	1B	653038505	0.00374688	0.0681391	0.230496
C1B14Bsnp50	1B	653038529	0.00370086	0.0680033	0.429078
C1B14Bsnp53	1B	653038706	0.231066	0.506337	0.414894
C1B14Bsnp54	1B	653038726	0.192248	0.463921	0.407801
C1B14Bsnp55	1B	653038749	0.284706	0.555554	0.411348
C1B14Bsnp56	1B	653039054	0.0937391	0.321079	0.421986
C1B14Bsnp57	1B	653039064	0.0939211	0.321079	0.421986
C1B14Bsnp59	1B	653039148	0.0174209	0.141615	0.421986
C1B14Bsnp60	1B	653039167	0.0571965	0.252869	0.432624
C1B14Bsnp61	1B	653039223	0.0529587	0.242647	0.439716
C1B14Bsnp62	1B	653039270	0.00752719	0.09417	0.439716
C1B14Bsnp63	1B	653039271	0.00452532	0.0739135	0.439716
C1D05Dsnp04	1D	409798266	0.410851	0.665511	0.20922
C1D05Dsnp05	1D	409798418	0.732325	0.882392	0.20922
C1D05Dsnp11	1D	409800967	0.487047	0.723801	0.202128
C1D05Dsnp12	1D	409800980	0.162336	0.426766	0.205674
C1D06Dsnp08	1D	410070760	0.393809	0.651669	0.216312
C1D06Dsnp09	1D	410071013	0.450818	0.695142	0.20922
C1D06Dsnp10	1D	410071110	0.568797	0.78204	0.216312
C1D06Dsnp11	1D	410071137	0.801736	0.920144	0.216312
C1D06Dsnp16	1D	410072668	0.520238	0.749143	0.205674
C1D06Dsnp18	1D	410072837	0.741106	0.886914	0.205674
C1D06Dsnp19	1D	410072842	0.595211	0.799051	0.202128
C1D06Dsnp20	1D	410072878	0.719747	0.876214	0.20922
C1D06Dsnp21	1D	410072953	0.0169816	0.140636	0.205674
C1D06Dsnp22	1D	410073003	0.0816685	0.298267	0.205674
C1D06Dsnp30	1D	410073956	0.0781969	0.292244	0.216312
C1D06Dsnp31	1D	410074026	0.927627	0.990517	0.205674
C1D06Dsnp32	1D	410074037	0.529777	0.754259	0.212766
C1D06Dsnp33	1D	410074054	0.855874	0.952531	0.212766
C1D06Dsnp34	1D	410074182	0.374231	0.63659	0.212766
C1D06Dsnp35	1D	410074370	0.6204	0.816706	0.20922
C1D07Dsnp06	1D	421224808	0.000702858	0.0288335	0.223404
C1D07Dsnp07	1D	421224843	0.000506449	0.0241453	0.219858
C1D07Dsnp08	1D	421224882	7.10464e-05	0.00895185	0.22695
C1D07Dsnp17	1D	421226104	0.00296572	0.0615474	0.22695
C1D07Dsnp18	1D	421226192	0.000172866	0.0132581	0.223404
C1D07Dsnp24	1D	421227176	7.94608e-05	0.00934459	0.230496
C1D07Dsnp59	1D	421228605	0.000228918	0.014956	0.237589
C1D07Dsnp60	1D	421228633	0.000324646	0.0184734	0.230496
C1D07Dsnp61	1D	421228673	0.000464008	0.0227364	0.230496
C1D07Dsnp67	1D	421229030	0.0162521	0.138496	0.223404
C1D07Dsnp68	1D	421229130	0.00156793	0.0439021	0.223404
C1D07Dsnp69	1D	421229232	0.00159282	0.0439021	0.223404
C1D08Dsnp05	1D	421463898	0.0535507	0.244724	0.22695
C1D08Dsnp06	1D	421463931	0.0114673	0.118295	0.230496
C1D08Dsnp09	1D	421464617	0.00126407	0.0398183	0.219858
C1D09Dsnp01	1D	453133144	0.551317	0.768794	0.219858
C1D13Dsnp08	1D	470311133	0.00136372	0.0414758	0.230496
C2A19Asnp01	2A	61486026	0.00913398	0.105309	0.400709
C2A19Asnp07	2A	61486454	0.0267764	0.176905	0.375887
C2A19Asnp08	2A	61486493	0.951814	1	0
C2A19Asnp09	2A	61486545	0.033791	0.195434	0.37234
C2A19Asnp10	2A	61486579	0.952381	1	0
C2A19Asnp31	2A	61488515	0.297136	0.567259	0.0567376
C2A19Asnp48	2A	61489051	0.952948	1	0
C2A19Asnp49	2A	61489175	0.953515	1	0
C2A19Asnp50	2A	61489179	0.954082	1	0
C2A19Asnp53	2A	61489364	0.954649	1	0
C2A19Asnp54	2A	61489480	0.955215	1	0
C2A19Asnp55	2A	61489513	0.955782	1	0
C2A19Asnp56	2A	61489653	0.893145	0.971936	0.29078
C2A20Asnp01	2A	66846733	0.0622092	0.260658	0.407801
C2A20Asnp04	2A	66848383	0.0332132	0.194	0.411348
C2A20Asnp06	2A	66850729	0.000563773	0.026171	0.397163
C2A21Asnp01	2A	493830304	0.322707	0.590513	0.0673759
C2A21Asnp03	2A	493831022	0.263357	0.537065	0.102837
C2A21Asnp04	2A	493831110	0.29285	0.563346	0.0921986
C2A21Asnp05	2A	493831278	0.956349	1	0
C2A21Asnp08	2A	493832365	0.406324	0.662435	0.131206
C2A21Asnp13	2A	493835226	0.956916	1	0
C2A21Asnp14	2A	493835364	0.957483	1	0
C2A21Asnp15	2A	493835626	0.34429	0.608545	0.109929
C2A21Asnp22	2A	493836258	0.95805	1	0
C2A22Asnp13	2A	496562012	0.958617	1	0
C2A22Asnp14	2A	496562040	0.959184	1	0
C2A22Asnp16	2A	496562070	0.175482	0.444119	0.464539
C2A22Asnp20	2A	496562172	0.959751	1	0
C2A22Asnp24	2A	496563242	0.0168247	0.139995	0.177305
C2A22Asnp38	2A	496564687	0.303071	0.571783	0.102837
C2A22Asnp39	2A	496564811	0.960317	1	0
C2A22Asnp41	2A	496565063	0.960884	1	0
C2A22Asnp46	2A	496565411	0.961451	1	0
C2A22Asnp47	2A	496565547	0.962018	1	0
C2A22Asnp48	2A	496565584	0.962585	1	0
C2A24Asnp01	2A	643228251	0.720478	0.876499	0.166667
C2A24Asnp11	2A	643229740	0.79381	0.915814	0.0212766
C2A24Asnp14	2A	643229816	0.727651	0.880368	0.0283688
C2A24Asnp15	2A	643230017	0.703758	0.866315	0.0319149
C2A24Asnp17	2A	643230132	0.144503	0.402055	0.0460993
C2A24Asnp18	2A	643230257	0.452362	0.696306	0.0319149
C2A24Asnp19	2A	643230359	0.75012	0.891051	0.0212766
C2A24Asnp20	2A	643230364	0.750625	0.891051	0.0212766
C2A24Asnp21	2A	643230702	0.385424	0.643833	0.0425532
C2A25Asnp22	2A	673198100	0.0353819	0.198769	0.0425532
C2A26Asnp01	2A	673274505	0.0243072	0.169478	0.0070922
C2A26Asnp08	2A	673275220	0.837139	0.942984	0.0212766
C2A26Asnp09	2A	673275317	0.628837	0.82168	0.166667
C2A26Asnp14	2A	673276925	0.195132	0.467045	0.390071
C2A26Asnp35	2A	673279084	0.307044	0.574973	0.195035
C2A27Asnp03	2A	673325190	0.533973	0.756569	0.0567376
C2A27Asnp04	2A	673325194	0.237837	0.512265	0.0602837
C2A27Asnp08	2A	673325349	0.307502	0.575221	0.166667
C2A27Asnp12	2A	673325499	0.513811	0.744752	0.070922
C2A27Asnp13	2A	673325530	0.697081	0.862913	0.0744681
C2A27Asnp15	2A	673325623	0.0364224	0.200153	0.258865
C2A27Asnp16	2A	673325730	0.382982	0.642798	0.170213
C2A27Asnp21	2A	673325990	0.440681	0.690375	0.223404
C2A27Asnp27	2A	673326194	0.144189	0.401817	0.0744681
C2A27Asnp29	2A	673326687	0.00739211	0.0938106	0.0425532
C2A27Asnp30	2A	673326694	0.000680805	0.0285938	0.0460993
C2A27Asnp31	2A	673327201	0.000192493	0.0141482	0.0638298
C2A27Asnp32	2A	673327857	0.103143	0.335689	0.251773
C2A27Asnp36	2A	673328463	1.0201e-07	0.000179945	0.0390071
C2A27Asnp38	2A	673329026	0.0224868	0.162568	0.0851064
C2A27Asnp42	2A	673329433	0.0639581	0.263603	0.0992908
C2A27Asnp44	2A	673329609	0.0805705	0.295481	0.0460993
C2A29Asnp17	2A	709183587	0.812217	0.926747	0.0957447
C2A29Asnp19	2A	709183699	0.540891	0.761478	0.361702
C2A29Asnp20	2A	709183798	0.787913	0.913192	0.124113
C2A29Asnp27	2A	709183970	0.488337	0.724496	0.446809
C2A29Asnp37	2A	709184285	0.119132	0.365475	0.333333
C2A29Asnp39	2A	709184411	0.00416805	0.0706965	0.312057
C2A29Asnp41	2A	709184446	0.414921	0.66842	0.109929
C2A29Asnp42	2A	709184463	0.882283	0.966676	0.43617
C2A29Asnp44	2A	709184522	0.697603	0.862954	0.429078
C2A29Asnp45	2A	709184545	0.122666	0.37052	0.187943
C2A29Asnp46	2A	709184582	0.585288	0.791755	0.432624
C2A29Asnp50	2A	709184781	0.084255	0.304561	0.131206
C2A29Asnp52	2A	709185163	0.448635	0.694203	0.446809
C2A29Asnp54	2A	709185295	0.138262	0.394649	0.14539
C2A29Asnp55	2A	709185421	0.00977977	0.1085	0.315603
C2A29Asnp56	2A	709185543	0.136812	0.392417	0.43617
C2A29Asnp57	2A	709185563	0.10453	0.337711	0.134752
C2A29Asnp58	2A	709185579	0.364364	0.629517	0.0957447
C2A29Asnp61	2A	709185731	0.253269	0.526847	0.131206
C2A29Asnp62	2A	709185746	0.0344041	0.196404	0.131206
C2A29Asnp63	2A	709185759	0.053868	0.245538	0.134752
C2A31Asnp34	2A	753115374	0.079527	0.2941	0.386525
C2A31Asnp38	2A	753115687	0.365485	0.630221	0.393617
C2A31Asnp42	2A	753115758	0.441148	0.690493	0.0921986
C2A31Asnp43	2A	753115774	0.171202	0.438954	0.460993
C2A31Asnp65	2A	753116852	0.395789	0.653719	0.475177
C2A31Asnp66	2A	753117163	0.047569	0.229267	0.460993
C2A31Asnp75	2A	753118205	0.0578729	0.25332	0.478723
C2A31Asnp77	2A	753118305	0.376906	0.638064	0.485816
C2A31Asnp78	2A	753118386	0.141829	0.398387	0.117021
C2B16Bsnp01	2B	26346740	0.702177	0.865577	0.0425532
C2B16Bsnp10	2B	26348180	0.0662756	0.266918	0.131206
C2B16Bsnp14	2B	26348597	0.645949	0.831111	0.180851
C2B16Bsnp19	2B	26348882	0.420322	0.674043	0.0957447
C2B16Bsnp20	2B	26348885	0.410361	0.665327	0.106383
C2B16Bsnp40	2B	26349537	0.653501	0.83474	0.177305
C2B19Bsnp31	2B	95793727	0.557705	0.774029	0.117021
C2B19Bsnp32	2B	95793808	0.785759	0.911894	0.124113
C2B19Bsnp33	2B	95793918	0.925142	0.989661	0.124113
C2B19Bsnp40	2B	95794508	0.749068	0.891002	0.131206
C2B19Bsnp41	2B	95794552	0.709366	0.870182	0.131206
C2B19Bsnp43	2B	95796095	0.497361	0.73112	0.120567
C2B19Bsnp50	2B	95797357	0.159437	0.422294	0.117021
C2B19Bsnp52	2B	95797674	0.681749	0.852307	0.117021
C2B19Bsnp53	2B	95797875	0.448212	0.694159	0.113475
C2B19Bsnp59	2B	95798229	0.336205	0.602709	0.131206
C2B19Bsnp60	2B	95798346	0.894862	0.972604	0.117021
C2B20Bsnp10	2B	103194244	0.100227	0.33047	0.223404
C2B20Bsnp11	2B	103194455	0.0291833	0.183201	0.216312
C2B20Bsnp14	2B	103194796	0.0339382	0.195644	0.219858
C2B20Bsnp15	2B	103194878	0.0642403	0.264149	0.22695
C2B20Bsnp24	2B	103195394	0.111309	0.35125	0.241135
C2B20Bsnp26	2B	103195806	0.0455633	0.224507	0.241135
C2B20Bsnp27	2B	103196153	0.158484	0.421667	0.244681
C2B20Bsnp28	2B	103196281	0.0322197	0.192012	0.241135
C2B20Bsnp29	2B	103196447	0.210985	0.483975	0.248227
C2B20Bsnp30	2B	103196656	0.0319607	0.191114	0.223404
C2B20Bsnp31	2B	103197301	0.225486	0.500954	0.319149
C2B20Bsnp33	2B	103197453	0.0459458	0.225134	0.234043
C2B20Bsnp35	2B	103197826	0.0487471	0.232405	0.212766
C2B21Bsnp01	2B	434097247	0.53026	0.754337	0.492908
C2B21Bsnp02	2B	434097319	0.176473	0.445348	0.219858
C2B21Bsnp03	2B	434097558	0.179353	0.447496	0.219858
C2B21Bsnp04	2B	434097559	0.437372	0.688246	0.48227
C2B21Bsnp05	2B	434097581	0.575024	0.785703	0.489362
C2B21Bsnp06	2B	434097598	0.690648	0.85917	0.223404
C2B21Bsnp07	2B	434097833	0.666882	0.843283	0.216312
C2B21Bsnp08	2B	434098281	0.325972	0.594024	0.219858
C2B21Bsnp09	2B	434098309	0.54945	0.768011	0.22695
C2B21Bsnp11	2B	434098540	0.520844	0.749404	0.223404
C2B21Bsnp13	2B	434099532	0.349522	0.614713	0.219858
C2B21Bsnp14	2B	434100965	0.283561	0.554547	0.22695
C2B21Bsnp16	2B	434101296	0.27481	0.547757	0.230496
C2B21Bsnp17	2B	434101790	0.635997	0.82614	0.212766
C2B21Bsnp18	2B	434101855	0.181484	0.449631	0.216312
C2B21Bsnp22	2B	434101986	0.022616	0.162835	0.234043
C2B21Bsnp23	2B	434102208	0.135358	0.390149	0.223404
C2B21Bsnp24	2B	434102292	0.550542	0.768319	0.280142
C2B21Bsnp25	2B	434102594	0.269562	0.542197	0.237589
C2B22Bsnp01	2B	435627592	0.050645	0.23697	0.280142
C2B22Bsnp03	2B	435628730	0.678625	0.850814	0.269504
C2B22Bsnp06	2B	435629447	0.858799	0.954582	0.48227
C2B22Bsnp07	2B	435630161	0.176202	0.445302	0.223404
C2B22Bsnp09	2B	435631240	0.0107872	0.115325	0.265957
C2B22Bsnp10	2B	435631260	0.260393	0.534109	0.265957
C2B22Bsnp11	2B	435631474	0.365849	0.630232	0.234043
C2B22Bsnp12	2B	435631484	0.101623	0.333203	0.287234
C2B22Bsnp13	2B	435631580	0.22722	0.502906	0.283688
C2B22Bsnp14	2B	435631675	0.449747	0.694705	0.496454
C2B22Bsnp15	2B	435631740	0.0941692	0.321305	0.297872
C2B22Bsnp16	2B	435631796	0.25098	0.52456	0.269504
C2B24Bsnp22	2B	585756631	0.456767	0.699425	0.237589
C2B24Bsnp23	2B	585757230	0.118272	0.36474	0.432624
C2B24Bsnp24	2B	585757315	0.963152	1	0
C2B24Bsnp35	2B	585758366	0.0158634	0.137172	0.230496
C2B24Bsnp39	2B	585758676	0.049654	0.234197	0.421986
C2B24Bsnp40	2B	585758679	0.151794	0.411945	0.234043
C2B24Bsnp41	2B	585758691	0.36227	0.628363	0.22695
C2B24Bsnp42	2B	585758692	0.0349164	0.198047	0.421986
C2B24Bsnp43	2B	585758748	0.207411	0.480149	0.230496
C2B24Bsnp44	2B	585758825	0.447625	0.693857	0.237589
C2B24Bsnp45	2B	585758899	0.197549	0.469013	0.216312
C2B24Bsnp46	2B	585758906	0.197815	0.469013	0.216312
C2B26Bsnp01	2B	626882640	0.000117589	0.0109172	0.347518
C2B26Bsnp04	2B	626886131	0.353931	0.618766	0.0673759
C2B28Bsnp02	2B	640762315	0.019587	0.150879	0.159574
C2B28Bsnp04	2B	640762385	0.0248739	0.171397	0.0673759
C2B28Bsnp05	2B	640762387	0.0184715	0.146116	0.29078
C2B28Bsnp07	2B	640762459	0.0027483	0.0591219	0.276596
C2B28Bsnp19	2B	640763067	0.035737	0.198864	0.156028
C2B28Bsnp23	2B	640763255	0.0628856	0.262246	0.152482
C2B28Bsnp27	2B	640763594	0.0035896	0.0673622	0.294326
C2B28Bsnp30	2B	640763794	0.00221395	0.0520721	0.308511
C2B28Bsnp34	2B	640764101	0.00010965	0.0107457	0.432624
C2B28Bsnp35	2B	640764124	5.63063e-05	0.00827703	0.421986
C2B28Bsnp36	2B	640764267	6.52775e-06	0.00230299	0.407801
C2B28Bsnp40	2B	640764754	1.27787e-05	0.00281771	0.414894
C2B28Bsnp48	2B	640765153	0.00385771	0.0687374	0.326241
C2B28Bsnp49	2B	640765162	8.16025e-07	0.000719734	0.439716
C2B28Bsnp52	2B	640765624	2.43867e-06	0.00143394	0.421986
C2B28Bsnp56	2B	640767009	0.0261667	0.174841	0.14539
C2B28Bsnp60	2B	640767152	0.00265844	0.0586186	0.280142
C2B29Bsnp16	2B	682226770	0.338015	0.604113	0.0815603
C2B29Bsnp21	2B	682228479	0.0932864	0.320774	0.276596
C2B29Bsnp22	2B	682228549	0.652142	0.834212	0.102837
C2B29Bsnp23	2B	682228711	0.776845	0.906319	0.195035
C2B29Bsnp25	2B	682228833	0.841115	0.945049	0.0815603
C2B29Bsnp28	2B	682229016	0.0583834	0.253666	0.276596
C2B29Bsnp29	2B	682229043	0.788857	0.913686	0.195035
C2B29Bsnp33	2B	682229173	0.208782	0.482056	0.0886525
C2B30Bsnp12	2B	682571310	0.567447	0.780792	0.0744681
C2B30Bsnp14	2B	682571351	0.963719	1	0
C2B30Bsnp21	2B	682571553	0.2569	0.530026	0.216312
C2B30Bsnp24	2B	682571867	0.0935107	0.32092	0.202128
C2B30Bsnp25	2B	682571915	0.170926	0.438884	0.0177305
C2B30Bsnp27	2B	682572011	0.714592	0.872347	0.159574
C2B30Bsnp28	2B	682572065	0.0658061	0.266243	0.163121
C2B30Bsnp29	2B	682572070	0.521858	0.74964	0.0744681
C2B30Bsnp30	2B	682572082	0.652915	0.834595	0.163121
C2B30Bsnp31	2B	682572121	0.0567287	0.252064	0.0744681
C2B30Bsnp40	2B	682574059	0.0697941	0.273593	0.265957
C2B30Bsnp46	2B	682575240	0.300309	0.569618	0.070922
C2B30Bsnp48	2B	682575352	0.265861	0.539677	0.485816
C2B31Bsnp101	2B	762213611	0.0479102	0.230282	0.117021
C2B31Bsnp102	2B	762213631	0.898903	0.975193	0.205674
C2D15Dsnp02	2D	14441256	0.679267	0.851014	0.180851
C2D15Dsnp03	2D	14441278	0.419064	0.672638	0.166667
C2D15Dsnp04	2D	14441292	0.876711	0.962963	0.184397
C2D15Dsnp17	2D	14442270	0.39997	0.656933	0.177305
C2D15Dsnp18	2D	14442321	0.852807	0.950918	0.184397
C2D15Dsnp19	2D	14442502	0.672439	0.847273	0.177305
C2D15Dsnp20	2D	14442527	0.373003	0.636342	0.173759
C2D15Dsnp26	2D	14443389	0.800139	0.919509	0.180851
C2D15Dsnp29	2D	14443483	0.306553	0.574665	0.184397
C2D15Dsnp30	2D	14443664	0.377891	0.639118	0.170213
C2D15Dsnp31	2D	14443671	0.91798	0.986786	0.163121
C2D15Dsnp32	2D	14443797	0.613949	0.813679	0.195035
C2D15Dsnp33	2D	14443909	0.0203336	0.153284	0.170213
C2D15Dsnp35	2D	14443932	0.0161174	0.138015	0.177305
C2D15Dsnp36	2D	14443952	0.160601	0.423468	0.177305
C2D15Dsnp51	2D	14444132	0.578898	0.787337	0.148936
C2D15Dsnp52	2D	14444175	0.722824	0.877538	0.184397
C2D15Dsnp54	2D	14444259	0.647504	0.831899	0.177305
C2D15Dsnp55	2D	14444397	0.791852	0.914753	0.184397
C2D15Dsnp56	2D	14444405	0.291431	0.562456	0.170213
C2D15Dsnp57	2D	14444510	0.830454	0.939052	0.159574
C2D15Dsnp58	2D	14444518	0.35468	0.61946	0.170213
C2D15Dsnp59	2D	14444565	0.140129	0.396771	0.173759
C2D15Dsnp60	2D	14444605	0.199681	0.471536	0.170213
C2D15Dsnp61	2D	14444626	0.267146	0.540419	0.166667
C2D15Dsnp62	2D	14444673	0.153358	0.413644	0.166667
C2D15Dsnp63	2D	14444880	0.659874	0.838629	0.184397
C2D15Dsnp65	2D	14445055	0.319325	0.58676	0.187943
C2D15Dsnp69	2D	14445300	0.114601	0.357798	0.180851
C2D15Dsnp74	2D	14445420	0.61671	0.814889	0.177305
C2D15Dsnp75	2D	14445655	0.867179	0.958461	0.170213
C2D15Dsnp76	2D	14445714	0.432766	0.684663	0.170213
C2D16Dsnp102	2D	14643258	0.897159	0.973901	0.198582
C2D16Dsnp130	2D	14644100	0.145137	0.403184	0.184397
C2D17Dsnp001	2D	14645544	0.466142	0.707029	0.173759
C2D17Dsnp024	2D	14646913	0.218092	0.493224	0.322695
C2D17Dsnp040	2D	14647538	0.0557605	0.250284	0.0531915
C2D17Dsnp071	2D	14648202	0.00660934	0.0889991	0.102837
C2D17Dsnp088	2D	14648650	0.00767987	0.0954035	0.177305
C2D17Dsnp092	2D	14648983	0.496415	0.730949	0.173759
C2D17Dsnp095	2D	14649122	0.00548277	0.081274	0.0638298
C2D17Dsnp102	2D	14649364	0.0404955	0.21072	0.184397
C2D17Dsnp104	2D	14649401	0.341333	0.606356	0.170213
C2D17Dsnp106	2D	14649544	0.340608	0.605678	0.035461
C2D17Dsnp107	2D	14649578	0.0429332	0.217003	0.0531915
C2D17Dsnp108	2D	14649597	0.666347	0.84321	0.156028
C2D17Dsnp113	2D	14650252	0.401335	0.658563	0.173759
C2D17Dsnp114	2D	14650272	0.710351	0.870785	0.173759
C2D18Dsnp26	2D	14711085	0.611195	0.81247	0.297872
C2D18Dsnp27	2D	14711139	0.605014	0.806686	0.187943
C2D18Dsnp30	2D	14711245	0.160282	0.42326	0.0567376
C2D18Dsnp42	2D	14711729	0.364914	0.629851	0.14539
C2D18Dsnp44	2D	14711942	0.528885	0.753597	0.234043
C2D18Dsnp48	2D	14712579	0.405399	0.661539	0.177305
C2D18Dsnp49	2D	14712625	0.141366	0.397718	0.173759
C2D18Dsnp50	2D	14712697	0.880073	0.964853	0.170213
C2D18Dsnp51	2D	14712780	0.107383	0.34254	0.170213
C2D18Dsnp52	2D	14712788	0.2122	0.485499	0.166667
C2D18Dsnp53	2D	14712831	0.538706	0.760222	0.177305
C2D18Dsnp54	2D	14712918	0.552047	0.769203	0.163121
C2D18Dsnp55	2D	14712937	0.2963	0.566276	0.156028
C2D18Dsnp56	2D	14712993	0.55894	0.774525	0.152482
C2D18Dsnp57	2D	14712995	0.575548	0.78581	0.170213
C2D18Dsnp58	2D	14713285	0.209406	0.482865	0.184397
C2D18Dsnp70	2D	14714003	0.587064	0.792941	0.191489
C2D18Dsnp71	2D	14714089	0.262742	0.536433	0.187943
C2D18Dsnp72	2D	14714091	0.657032	0.836826	0.180851
C2D18Dsnp73	2D	14714131	0.616115	0.814713	0.170213
C2D18Dsnp74	2D	14714191	0.891989	0.971277	0.170213
C2D19Dsnp005	2D	61019578	0.0271302	0.177909	0.117021
C2D19Dsnp010	2D	61019871	0.0737306	0.283357	0.109929
C2D19Dsnp011	2D	61019893	0.417538	0.671409	0.113475
C2D19Dsnp012	2D	61019928	0.0996659	0.329851	0.255319
C2D19Dsnp013	2D	61020024	0.00440652	0.0733311	0.0992908
C2D19Dsnp014	2D	61020054	0.00326604	0.0640144	0.102837
C2D19Dsnp015	2D	61020091	0.0387335	0.207048	0.102837
C2D19Dsnp016	2D	61020096	0.00903689	0.104875	0.0957447
C2D19Dsnp023	2D	61020205	0.0633057	0.262756	0.234043
C2D19Dsnp024	2D	61020285	0.0109401	0.116255	0.106383
C2D19Dsnp034	2D	61020609	0.196509	0.468434	0.113475
C2D19Dsnp037	2D	61021000	0.00932733	0.10684	0.0957447
C2D19Dsnp038	2D	61021011	0.0093879	0.10684	0.0957447
C2D19Dsnp039	2D	61021030	0.0410225	0.212834	0.0992908
C2D19Dsnp062	2D	61021587	0.0634547	0.262756	0.234043
C2D19Dsnp083	2D	61022714	0.00151401	0.0437822	0.198582
C2D19Dsnp084	2D	61022719	0.00153883	0.0437822	0.198582
C2D19Dsnp085	2D	61022846	0.00445458	0.0734381	0.198582
C2D19Dsnp094	2D	61023089	0.0296906	0.184416	0.0992908
C2D19Dsnp098	2D	61023395	0.0121139	0.122108	0.248227
C2D19Dsnp099	2D	61023413	0.495339	0.729973	0.134752
C2D19Dsnp100	2D	61023471	0.00340635	0.0653131	0.258865
C2D20Dsnp05	2D	67494920	0.00479557	0.0762106	0.269504
C2D20Dsnp06	2D	67494984	0.939664	0.995536	0.205674
C2D20Dsnp07	2D	67494990	0.784997	0.911609	0.202128
C2D20Dsnp08	2D	67495014	0.264827	0.538817	0.202128
C2D20Dsnp09	2D	67495485	0.0649292	0.265127	0.205674
C2D20Dsnp10	2D	67495584	0.00334928	0.0649245	0.269504
C2D20Dsnp12	2D	67495876	0.0586237	0.254084	0.205674
C2D20Dsnp13	2D	67496401	0.156145	0.417967	0.216312
C2D20Dsnp14	2D	67497331	0.330169	0.597965	0.195035
C2D20Dsnp16	2D	67497695	0.289163	0.560531	0.191489
C2D20Dsnp17	2D	67497796	0.00365191	0.0678102	0.258865
C2D20Dsnp18	2D	67497860	0.149715	0.408188	0.198582
C2D20Dsnp19	2D	67498016	0.513134	0.744382	0.12766
C2D20Dsnp23	2D	67498214	0.212562	0.4857	0.212766
C2D20Dsnp24	2D	67498297	0.508318	0.739829	0.205674
C2D20Dsnp25	2D	67498378	0.131606	0.384997	0.319149
C2D23Dsnp01	2D	383091676	0.0398625	0.209278	0.124113
C2D25Dsnp01	2D	528473339	0.140757	0.397272	0.379433
C2D26Dsnp04	2D	528591877	0.638321	0.82794	0.485816
C2D27Dsnp02	2D	528634229	0.590636	0.795329	0.0815603
C2D27Dsnp06	2D	528639038	0.964286	1	0
C2D28Dsnp03	2D	538054771	0.294209	0.564113	0.124113
C2D29Dsnp06	2D	570087551	0.000422447	0.0219176	0.202128
C2D29Dsnp08	2D	570088632	0.965986	1	0
C2D29Dsnp09	2D	570088671	0.966553	1	0
C2D29Dsnp13	2D	570089975	0.748434	0.890848	0.102837
C2D29Dsnp14	2D	570089985	0.426224	0.678574	0.117021
C2D30Dsnp14	2D	570064200	0.964853	1	0
C2D30Dsnp15	2D	570064784	0.96542	1	0
C3A32Asnp01	3A	21784828	0.119874	0.366479	0.294326
C3A32Asnp02	3A	21785006	0.386107	0.644364	0.262411
C3A32Asnp07	3A	21786174	0.723898	0.877633	0.234043
C3A32Asnp10	3A	21786408	0.546793	0.766728	0.262411
C3A32Asnp13	3A	21786547	0.765994	0.899609	0.251773
C3A32Asnp14	3A	21786636	0.58855	0.79434	0.248227
C3A32Asnp17	3A	21787498	0.319932	0.587264	0.262411
C3A32Asnp20	3A	21787801	0.447195	0.693801	0.241135
C3A32Asnp24	3A	21788603	0.828202	0.937708	0.248227
C3A32Asnp26	3A	21788980	0.663863	0.842485	0.248227
C3A32Asnp28	3A	21789191	0.825378	0.936314	0.237589
C3A33Asnp02	3A	132580392	0.651551	0.834061	0.411348
C3A33Asnp03	3A	132580469	0.668688	0.844961	0.407801
C3A33Asnp04	3A	132581409	0.272049	0.545954	0.421986
C3A33Asnp05	3A	132581410	0.272358	0.545954	0.421986
C3A33Asnp06	3A	132582087	0.465607	0.706825	0.411348
C3A33Asnp08	3A	132582824	0.442742	0.691148	0.41844
C3A33Asnp09	3A	132583575	0.184429	0.453109	0.425532
C3A33Asnp10	3A	132584141	0.224548	0.50013	0.411348
C3A34Asnp03	3A	445280941	0.931127	0.991853	0.446809
C3A34Asnp04	3A	445282701	0.96712	1	0
C3A35Asnp01	3A	521627279	0.180896	0.448805	0.141844
C3A35Asnp02	3A	521627317	0.689335	0.858142	0.326241
C3A35Asnp07	3A	521627533	0.061093	0.259058	0.134752
C3A35Asnp08	3A	521627603	0.872573	0.960811	0.0602837
C3A35Asnp09	3A	521627852	0.744159	0.888157	0.0602837
C3A35Asnp11	3A	521627896	0.485994	0.723454	0.333333
C3A35Asnp13	3A	521628010	0.839942	0.944332	0.0602837
C3A35Asnp15	3A	521628021	0.163346	0.428784	0.234043
C3A35Asnp16	3A	521628073	0.171902	0.43947	0.14539
C3A35Asnp17	3A	521628093	0.870705	0.959952	0.287234
C3A35Asnp18	3A	521628103	0.629567	0.822025	0.340426
C3A35Asnp19	3A	521628395	0.596121	0.799663	0.0744681
C3A35Asnp21	3A	521628566	0.553653	0.770831	0.329787
C3A35Asnp22	3A	521628568	0.287254	0.558673	0.0780142
C3A35Asnp25	3A	521628655	0.523352	0.749953	0.319149
C3A35Asnp32	3A	521628857	0.0118029	0.120349	0.131206
C3A35Asnp33	3A	521629038	0.901743	0.976473	0.340426
C3A35Asnp34	3A	521630045	0.0131111	0.127077	0.14539
C3A35Asnp35	3A	521631015	0.839019	0.943897	0.329787
C3A35Asnp36	3A	521631220	0.246108	0.519921	0.0673759
C3A35Asnp37	3A	521631289	0.0040348	0.0697783	0.159574
C3A35Asnp39	3A	521631630	0.280981	0.553182	0.336879
C3A35Asnp40	3A	521631688	0.290368	0.561633	0.212766
C3A36Asnp06	3A	573111328	0.268337	0.540968	0.113475
C3A36Asnp08	3A	573112083	0.0030407	0.0623697	0.0921986
C3A36Asnp11	3A	573112644	0.632904	0.824551	0.131206
C3A36Asnp14	3A	573114109	0.00236879	0.0542668	0.106383
C3A36Asnp15	3A	573114447	0.0974812	0.326914	0.102837
C3A36Asnp16	3A	573114471	0.0390634	0.207554	0.106383
C3A36Asnp17	3A	573114791	0.0758467	0.287728	0.0992908
C3A36Asnp18	3A	573114903	0.0153257	0.135852	0.0992908
C3A36Asnp19	3A	573115051	0.0227125	0.162865	0.0992908
C3A36Asnp20	3A	573115082	0.0228048	0.162865	0.0992908
C3A37Asnp10	3A	573831133	0.0612779	0.259219	0.102837
C3A37Asnp11	3A	573831213	0.139854	0.396629	0.117021
C3A37Asnp20	3A	573833089	0.0350649	0.198252	0.0992908
C3A37Asnp23	3A	573833962	0.00585912	0.0833506	0.234043
C3A37Asnp24	3A	573834287	0.0121914	0.122191	0.0992908
C3B33Bsnp04	3B	178926807	0.161342	0.424787	0.198582
C3B33Bsnp06	3B	178927444	0.522904	0.749921	0.191489
C3B33Bsnp08	3B	178928559	0.115296	0.358699	0.184397
C3B33Bsnp09	3B	178928670	0.0306274	0.186299	0.180851
C3B33Bsnp10	3B	178928840	0.45495	0.698461	0.202128
C3B33Bsnp11	3B	178928880	0.0751278	0.286232	0.180851
C3B34Bsnp14	3B	427592009	0.0492786	0.233676	0.351064
C3B35Bsnp03	3B	526936828	0.122031	0.369866	0.248227
C3B36Bsnp08	3B	567806032	0.464221	0.705328	0.212766
C3B36Bsnp15	3B	567806436	0.449102	0.694318	0.269504
C3B36Bsnp18	3B	567807654	0.20807	0.481042	0.301418
C3B36Bsnp19	3B	567807722	0.0102355	0.110769	0.195035
C3B36Bsnp20	3B	567807754	0.00539759	0.0806894	0.187943
C3B36Bsnp23	3B	567808715	0.0300494	0.18534	0.312057
C3B36Bsnp25	3B	567809120	0.0269794	0.177581	0.308511
C3B36Bsnp27	3B	567809324	0.0374529	0.203283	0.315603
C3B36Bsnp34	3B	567809465	0.623	0.818296	0.205674
C3B36Bsnp37	3B	567809631	0.578424	0.787299	0.297872
C3B37Bsnp01	3B	568281051	0.227646	0.503217	0.152482
C3B37Bsnp08	3B	568281375	0.03662	0.200614	0.312057
C3B37Bsnp11	3B	568281416	0.00213368	0.0515591	0.113475
C3B37Bsnp26	3B	568283976	0.412888	0.666973	0.0673759
C3B37Bsnp39	3B	568284254	0.302539	0.571391	0.489362
C3B37Bsnp42	3B	568284299	0.0330522	0.193701	0.304965
C3B37Bsnp43	3B	568284336	0.0276717	0.179459	0.308511
C3B37Bsnp44	3B	568284344	0.0182373	0.144912	0.312057
C3B37Bsnp45	3B	568284441	0.0354953	0.198773	0.308511
C3B37Bsnp47	3B	568284518	0.310176	0.578382	0.0638298
C3B37Bsnp54	3B	568284912	0.013716	0.128697	0.173759
C3B37Bsnp55	3B	568284951	0.0490231	0.233091	0.308511
C3B37Bsnp57	3B	568285058	0.0519728	0.24	0.159574
C3B38Bsnp16	3B	648749037	0.196785	0.468459	0.195035
C3D32Dsnp25	3D	14557398	0.0617768	0.259462	0.294326
C3D33Dsnp02	3D	124865746	7.95571e-06	0.00233898	0.191489
C3D33Dsnp03	3D	124866660	3.56632e-06	0.00157275	0.163121
C3D34Dsnp01	3D	330065266	0.370687	0.63423	0.425532
C3D36Dsnp05	3D	434213415	0.40832	0.663849	0.124113
C3D37Dsnp04	3D	434895502	0.0469095	0.22733	0.0602837
C3D37Dsnp05	3D	434895520	0.312979	0.581152	0.106383
C3D37Dsnp09	3D	434897334	0.359214	0.624904	0.202128
C3D37Dsnp11	3D	434898507	0.000947822	0.0348325	0.0815603
C3D38Dsnp29	3D	486053412	0.240208	0.513609	0.177305
C3D38Dsnp30	3D	486053415	0.240499	0.513609	0.177305
C4A39Asnp05	4A	931693	0.165838	0.432749	0.166667
C4A39Asnp16	4A	935236	0.215411	0.490303	0.0319149
C4A40Asnp01	4A	1074560	0.474929	0.713	0.0319149
C4A40Asnp03	4A	1075876	0.771468	0.903631	0.166667
C4A40Asnp09	4A	1077392	0.0930886	0.320719	0.0212766
C4A40Asnp10	4A	1077428	0.506942	0.738435	0.0212766
C4A40Asnp11	4A	1077444	0.0987397	0.328635	0.0177305
C4A40Asnp14	4A	1077773	0.26668	0.540096	0.0212766
C4A42Asnp01	4A	3274400	0.301143	0.570587	0.120567
C4A42Asnp04	4A	3274605	0.741754	0.887087	0.12766
C4A42Asnp06	4A	3275163	0.289567	0.560697	0.109929
C4A42Asnp10	4A	3277687	0.871414	0.960134	0.117021
C4A42Asnp11	4A	3277990	0.339273	0.604522	0.113475
C4A42Asnp12	4A	3278146	0.403511	0.66029	0.124113
C4A42Asnp15	4A	3279205	0.556942	0.77358	0.117021
C4A42Asnp17	4A	3279515	0.174967	0.444089	0.124113
C4A42Asnp18	4A	3279628	0.70307	0.866072	0.117021
C4A42Asnp19	4A	3279686	0.480742	0.718668	0.113475
C4A42Asnp20	4A	3279800	0.439581	0.689262	0.120567
C4A42Asnp21	4A	3279851	0.761078	0.897421	0.113475
C4A42Asnp22	4A	3279857	0.493978	0.729797	0.109929
C4A42Asnp23	4A	3279898	0.494392	0.729797	0.109929
C4A42Asnp24	4A	3280077	0.7117	0.871228	0.117021
C4A43Asnp01	4A	3339957	0.967687	1	0
C4A43Asnp02	4A	3340204	0.968254	1	0
C4A43Asnp08	4A	3341777	0.968821	1	0
C4A43Asnp09	4A	3341925	0.969388	1	0
C4A43Asnp10	4A	3341970	0.969955	1	0
C4A43Asnp22	4A	3343778	0.970522	1	0
C4A43Asnp27	4A	3343952	0.971088	1	0
C4A43Asnp32	4A	3344839	0.971655	1	0
C4A43Asnp33	4A	3345120	0.972222	1	0
C4A44Asnp07	4A	3369416	0.80091	0.919795	0.361702
C4A44Asnp08	4A	3369428	0.694949	0.862089	0.365248
C4A44Asnp10	4A	3369817	0.795237	0.916262	0.343972
C4A44Asnp11	4A	3369924	0.423537	0.676738	0.347518
C4A44Asnp12	4A	3370051	0.484717	0.722774	0.368794
C4A44Asnp13	4A	3370228	0.655266	0.835784	0.358156
C4A44Asnp14	4A	3370260	0.295131	0.564654	0.343972
C4A44Asnp15	4A	3371284	0.487795	0.724302	0.365248
C4A44Asnp17	4A	3372039	0.516526	0.746845	0.358156
C4A46Asnp01	4A	571969895	0.873395	0.961116	0.244681
C4A46Asnp02	4A	571969941	0.972789	1	0
C4A46Asnp03	4A	571969972	0.973356	1	0
C4A46Asnp04	4A	571970091	0.973923	1	0
C4A46Asnp05	4A	571970157	0.97449	1	0
C4A46Asnp09	4A	571970739	0.975057	1	0
C4A46Asnp10	4A	571970828	0.975624	1	0
C4A46Asnp13	4A	571971305	0.97619	1	0
C4A46Asnp14	4A	571971341	0.976757	1	0
C4A46Asnp16	4A	571971948	0.977324	1	0
C4A46Asnp17	4A	571971974	0.977891	1	0
C4A46Asnp19	4A	571972276	0.978458	1	0
C4A47Asnp02	4A	604854861	0.223682	0.499461	0.216312
C4A47Asnp04	4A	604854914	0.0665163	0.267277	0.166667
C4A47Asnp05	4A	604855211	0.146714	0.405014	0.223404
C4A47Asnp08	4A	604855565	0.27652	0.549303	0.216312
C4A47Asnp15	4A	604857284	0.105256	0.338199	0.336879
C4A47Asnp28	4A	604859181	0.194671	0.466576	0.22695
C4A48Asnp01	4A	604939416	0.318102	0.585733	0.216312
C4A48Asnp22	4A	604941915	0.494917	0.729962	0.223404
C4A48Asnp24	4A	604942126	0.424455	0.677592	0.400709
C4A48Asnp25	4A	604942281	0.107889	0.343531	0.223404
C4A48Asnp28	4A	604942497	0.0590132	0.254521	0.219858
C4A49Asnp01	4A	613541161	0.238489	0.512417	0.230496
C4A49Asnp02	4A	613541217	0.0402634	0.210132	0.22695
C4A49Asnp03	4A	613541259	0.0500255	0.23532	0.219858
C4A49Asnp04	4A	613541302	0.121094	0.368294	0.230496
C4A49Asnp05	4A	613541312	0.186409	0.456067	0.230496
C4A49Asnp07	4A	613541407	0.570574	0.782654	0.0460993
C4A49Asnp08	4A	613541696	0.39437	0.651986	0.230496
C4A49Asnp09	4A	613541967	0.3616	0.627817	0.237589
C4A49Asnp10	4A	613542338	0.932974	0.992621	0.173759
C4A49Asnp12	4A	613542523	0.298178	0.568019	0.0638298
C4A49Asnp17	4A	613543206	0.900207	0.976008	0.163121
C4A49Asnp18	4A	613543644	0.814306	0.92853	0.248227
C4A49Asnp20	4A	613543934	0.565869	0.779229	0.180851
C4A49Asnp24	4A	613545549	0.489975	0.726316	0.184397
C4A50Asnp04	4A	684173941	0.456017	0.698883	0.343972
C4A50Asnp07	4A	684174952	0.853566	0.951162	0.265957
C4A50Asnp08	4A	684174967	0.903149	0.977396	0.294326
C4A50Asnp10	4A	684175259	0.934774	0.993338	0.258865
C4A51Asnp01	4A	685824884	0.127849	0.377765	0.0851064
C4A51Asnp02	4A	685825005	0.416709	0.670689	0.184397
C4A51Asnp04	4A	685825180	0.5308	0.754498	0.0815603
C4A51Asnp05	4A	685825596	0.324029	0.591705	0.070922
C4A51Asnp06	4A	685825710	0.179994	0.447827	0.223404
C4A51Asnp07	4A	685825842	0.178767	0.447299	0.0744681
C4A51Asnp08	4A	685825848	0.671063	0.846144	0.170213
C4A51Asnp10	4A	685827223	0.0659907	0.266379	0.0992908
C4A51Asnp11	4A	685827784	0.0990659	0.3291	0.0851064
C4A51Asnp14	4A	685828773	0.626306	0.820196	0.202128
C4B39Bsnp12	4B	1100216	0.051023	0.237479	0.48227
C4B39Bsnp14	4B	1100234	0.209693	0.482897	0.489362
C4B39Bsnp15	4B	1100254	0.107038	0.342056	0.361702
C4B39Bsnp16	4B	1100263	0.0549064	0.248346	0.343972
C4B39Bsnp17	4B	1100582	0.549012	0.768008	0.471631
C4B39Bsnp18	4B	1100683	0.920784	0.987394	0.460993
C4B39Bsnp19	4B	1100813	0.559886	0.775227	0.468085
C4B39Bsnp22	4B	1100936	0.775461	0.905903	0.453901
C4B39Bsnp23	4B	1100946	0.818982	0.930854	0.450355
C4B39Bsnp24	4B	1101056	0.450213	0.694817	0.460993
C4B39Bsnp33	4B	1101839	0.125369	0.374199	0.0957447
C4B39Bsnp34	4B	1101923	0.000354173	0.0195238	0.5
C4B39Bsnp37	4B	1102147	0.0651403	0.265375	0.106383
C4B39Bsnp40	4B	1102672	0.172493	0.440343	0.0780142
C4B40Bsnp01	4B	1078347	0.243782	0.517487	0.432624
C4B40Bsnp03	4B	1078387	0.0426305	0.216092	0.0815603
C4B40Bsnp04	4B	1078506	0.121342	0.368411	0.0886525
C4B40Bsnp09	4B	1078728	0.0376611	0.203786	0.205674
C4B40Bsnp10	4B	1078735	0.0298701	0.18488	0.202128
C4B40Bsnp12	4B	1078894	0.20507	0.477234	0.0851064
C4B40Bsnp13	4B	1078905	0.336584	0.602775	0.319149
C4B40Bsnp19	4B	1079027	0.77489	0.905836	0.106383
C4B40Bsnp32	4B	1080683	0.0222677	0.161647	0.0886525
C4B40Bsnp33	4B	1080720	0.00559558	0.0822551	0.0921986
C4B40Bsnp38	4B	1081314	0.102222	0.333925	0.425532
C4B40Bsnp43	4B	1081814	0.331268	0.598726	0.124113
C4B40Bsnp44	4B	1081836	0.0288788	0.182588	0.0992908
C4B40Bsnp46	4B	1081899	0.369489	0.633409	0.421986
C4B40Bsnp48	4B	1082040	0.0250932	0.171567	0.20922
C4B40Bsnp49	4B	1082042	0.0453351	0.224009	0.390071
C4B42Bsnp01	4B	586234613	0.94042	0.995739	0.120567
C4B42Bsnp02	4B	586234703	0.155838	0.417778	0.124113
C4B42Bsnp09	4B	586235788	0.3873	0.645134	0.109929
C4B42Bsnp12	4B	586236329	0.279703	0.552516	0.124113
C4B42Bsnp14	4B	586236754	0.806177	0.922242	0.120567
C4B42Bsnp26	4B	586238924	0.316289	0.584225	0.124113
C4B43Bsnp10	4B	586067653	0.435556	0.686614	0.117021
C4B43Bsnp11	4B	586067730	0.32752	0.595614	0.14539
C4B43Bsnp12	4B	586067925	0.849434	0.949558	0.120567
C4B43Bsnp13	4B	586067963	0.925912	0.989884	0.109929
C4B43Bsnp14	4B	586067982	0.63148	0.823305	0.216312
C4B43Bsnp15	4B	586068085	0.46705	0.707797	0.113475
C4B43Bsnp17	4B	586068181	0.476844	0.714051	0.117021
C4B43Bsnp22	4B	586068623	0.218778	0.49351	0.141844
C4B43Bsnp23	4B	586068624	0.219058	0.49351	0.141844
C4B43Bsnp24	4B	586068733	0.669218	0.845025	0.141844
C4B43Bsnp29	4B	586069151	0.418612	0.672524	0.12766
C4B43Bsnp30	4B	586069162	0.271592	0.545659	0.131206
C4B43Bsnp31	4B	586069435	0.0927137	0.320053	0.134752
C4B43Bsnp32	4B	586069530	0.407005	0.662933	0.124113
C4B43Bsnp33	4B	586069962	0.117725	0.363691	0.283688
C4B43Bsnp35	4B	586071158	0.279268	0.552274	0.134752
C4B43Bsnp36	4B	586071228	0.402219	0.658788	0.12766
C4B43Bsnp37	4B	586071261	0.630147	0.822174	0.120567
C4B43Bsnp38	4B	586071297	0.945365	0.998577	0.120567
C4B43Bsnp39	4B	586071359	0.691603	0.859752	0.124113
C4B43Bsnp40	4B	586071533	0.693757	0.861215	0.113475
C4B43Bsnp49	4B	586072268	0.301643	0.570922	0.109929
C4B44Bsnp01	4B	585820485	0.436484	0.687463	0.117021
C4B44Bsnp02	4B	585820693	0.675966	0.849291	0.117021
C4B44Bsnp03	4B	585822192	0.137226	0.392965	0.12766
C4B44Bsnp04	4B	585822202	0.256245	0.529293	0.12766
C4B45Bsnp04	4B	144785805	0.979025	1	0
C4B45Bsnp21	4B	144789432	0.0569748	0.252521	0.106383
C4B46Bsnp01	4B	44080732	0.438142	0.688843	0.163121
C4B46Bsnp10	4B	44082372	0.105781	0.339268	0.177305
C4B46Bsnp34	4B	44085160	0.634664	0.825017	0.27305
C4B46Bsnp35	4B	44085206	0.124634	0.373268	0.184397
C4B46Bsnp39	4B	44085415	0.409933	0.665245	0.27305
C4B50Bsnp47	4B	602041330	0.0419367	0.214424	0.159574
C4B51Bsnp05	4B	606753387	0.376146	0.637388	0.102837
C4B51Bsnp07	4B	606753625	0.0305124	0.186242	0.0638298
C4B51Bsnp09	4B	606754263	0.0100531	0.110147	0.0638298
C4B51Bsnp10	4B	606754562	0.103999	0.337231	0.0602837
C4B51Bsnp11	4B	606756832	0.201056	0.472883	0.202128
C4B52Bsnp01	4B	585961234	0.0236408	0.166809	0.134752
C4B52Bsnp04	4B	585964007	0.525756	0.752177	0.148936
C4B52Bsnp05	4B	585964245	0.064635	0.264539	0.12766
C4B52Bsnp06	4B	585964378	0.247233	0.520427	0.117021
C4B52Bsnp08	4B	585964695	0.2408	0.51363	0.120567
C4B52Bsnp09	4B	585964896	0.404628	0.660892	0.117021
C4B52Bsnp13	4B	585965254	0.93216	0.992354	0.14539
C4B52Bsnp14	4B	585965333	0.372378	0.63589	0.120567
C4B52Bsnp15	4B	585965685	0.706072	0.867952	0.120567
C4B52Bsnp16	4B	585965737	0.129064	0.38008	0.113475
C4B52Bsnp22	4B	585966041	0.1224	0.370349	0.0992908
C4B52Bsnp23	4B	585966137	0.740476	0.886762	0.109929
C4D40Dsnp07	4D	738781	0.0165751	0.13923	0.312057
C4D40Dsnp13	4D	739059	0.572753	0.784423	0.148936
C4D40Dsnp44	4D	739832	0.745575	0.888645	0.163121
C4D40Dsnp45	4D	739873	0.581091	0.789102	0.159574
C4D40Dsnp46	4D	739879	0.730502	0.881399	0.148936
C4D41Dsnp03	4D	1289779	0.0864172	0.308583	0.216312
C4D41Dsnp06	4D	1292594	0.482454	0.720617	0.237589
C4D41Dsnp07	4D	1292695	0.044938	0.22267	0.241135
C4D41Dsnp08	4D	1292731	0.0614394	0.25928	0.230496
C4D50Dsnp02	4D	477364988	0.756276	0.894749	0.156028
C4D53Dsnp13	4D	480921668	0.776216	0.906185	0.184397
C5A54Asnp03	5A	70674839	0.396232	0.653838	0.35461
C5A54Asnp04	5A	70674868	0.283191	0.554439	0.351064
C5A54Asnp05	5A	70674919	0.254908	0.528387	0.361702
C5A54Asnp08	5A	70675136	0.150554	0.409841	0.368794
C5A54Asnp09	5A	70675202	0.454319	0.6981	0.35461
C5A54Asnp11	5A	70675791	0.00187696	0.0486905	0.304965
C5A54Asnp12	5A	70676471	0.80969	0.925061	0.35461
C5A54Asnp13	5A	70676703	0.00110111	0.0373529	0.120567
C5A54Asnp17	5A	70676883	0.86951	0.959835	0.35461
C5A54Asnp18	5A	70676912	0.281356	0.553302	0.365248
C5A54Asnp19	5A	70677047	0.0915618	0.317943	0.361702
C5A54Asnp20	5A	70677286	0.59009	0.795201	0.35461
C5A54Asnp22	5A	70677421	0.729724	0.881063	0.361702
C5A54Asnp24	5A	70677941	0.600402	0.802963	0.351064
C5A55Asnp03	5A	219693497	0.0456954	0.224531	0.35461
C5A55Asnp04	5A	219693532	0.979592	1	0
C5A56Asnp05	5A	367754744	0.135879	0.391012	0.0957447
C5A58Asnp01	5A	432031487	0.980159	1	0
C5A58Asnp02	5A	432031588	0.980726	1	0
C5A58Asnp04	5A	432032394	0.624281	0.818759	0.0567376
C5A58Asnp05	5A	432033182	0.829176	0.938208	0.0886525
C5A58Asnp06	5A	432033203	0.592289	0.796947	0.0780142
C5A58Asnp07	5A	432033412	0.886096	0.968447	0.0957447
C5A58Asnp11	5A	432036515	0.362743	0.628564	0.0921986
C5A58Asnp12	5A	432037042	0.12412	0.372994	0.0957447
C5A58Asnp13	5A	432037140	0.229495	0.505405	0.0957447
C5A58Asnp16	5A	432037959	0.850454	0.950096	0.0531915
C5A58Asnp17	5A	432038012	0.584046	0.791288	0.0460993
C5A59Asnp01	5A	454730656	0.0873711	0.310106	0.262411
C5A59Asnp02	5A	454730753	0.137483	0.393062	0.414894
C5A59Asnp03	5A	454730811	0.00205198	0.0509816	0.280142
C5A59Asnp07	5A	454731346	0.725091	0.878476	0.152482
C5A59Asnp12	5A	454731691	0.131841	0.385045	0.41844
C5A59Asnp13	5A	454731717	0.274031	0.547441	0.177305
C5A59Asnp19	5A	454732422	0.422039	0.675568	0.219858
C5A59Asnp20	5A	454733195	0.383366	0.64283	0.173759
C5A59Asnp21	5A	454733343	0.011937	0.121016	0.407801
C5A60Asnp061	5A	520531929	0.55819	0.774094	0.0851064
C5A60Asnp062	5A	520532044	0.360768	0.62699	0.276596
C5A60Asnp063	5A	520532144	0.674447	0.848591	0.255319
C5A60Asnp064	5A	520532187	0.502902	0.735588	0.265957
C5A60Asnp065	5A	520532309	0.288012	0.558914	0.195035
C5A60Asnp077	5A	520533080	0.371195	0.634485	0.180851
C5A60Asnp078	5A	520533319	0.148094	0.406279	0.27305
C5A60Asnp079	5A	520533337	0.0394368	0.208283	0.269504
C5A60Asnp080	5A	520533395	0.081469	0.298156	0.276596
C5A60Asnp098	5A	520533820	0.0516763	0.239257	0.265957
C5A60Asnp099	5A	520533832	0.00602806	0.085068	0.269504
C5A60Asnp100	5A	520533894	0.332676	0.600041	0.202128
C5A60Asnp101	5A	520533950	0.127139	0.376929	0.269504
C5A60Asnp102	5A	520534025	0.338401	0.604189	0.248227
C5A60Asnp103	5A	520534047	0.338743	0.604189	0.248227
C5A60Asnp104	5A	520534118	0.443213	0.69127	0.251773
C5A60Asnp105	5A	520534171	0.41349	0.667334	0.262411
C5A60Asnp107	5A	520534277	0.343032	0.607538	0.251773
C5A60Asnp108	5A	520534315	0.343376	0.607538	0.251773
C5A60Asnp109	5A	520534338	0.230776	0.50633	0.251773
C5A62Asnp04	5A	525023990	0.257982	0.531016	0.124113
C5A62Asnp05	5A	525024039	0.561423	0.776136	0.131206
C5A62Asnp06	5A	525024237	0.00285173	0.0606079	0.0992908
C5A62Asnp08	5A	525024322	0.0862175	0.308494	0.14539
C5A62Asnp10	5A	525024488	0.345447	0.609368	0.14539
C5A62Asnp11	5A	525024650	0.542578	0.763244	0.134752
C5A62Asnp12	5A	525024698	0.00787086	0.0964181	0.0957447
C5A62Asnp13	5A	525024724	0.206713	0.47916	0.124113
C5A62Asnp14	5A	525024756	0.43498	0.686319	0.124113
C5A62Asnp16	5A	525024858	0.838195	0.943571	0.180851
C5A62Asnp17	5A	525024887	0.0765664	0.288596	0.109929
C5A62Asnp20	5A	525024963	0.25024	0.523634	0.120567
C5A62Asnp21	5A	525024990	0.027357	0.178733	0.106383
C5A62Asnp22	5A	525025330	0.261188	0.534496	0.234043
C5A62Asnp26	5A	525026127	0.109255	0.346631	0.113475
C5A62Asnp34	5A	525027649	0.0294384	0.184147	0.0957447
C5A62Asnp35	5A	525027657	0.0295428	0.184147	0.0957447
C5A62Asnp36	5A	525027722	0.0283751	0.181354	0.102837
C5A62Asnp37	5A	525027874	0.16711	0.433504	0.230496
C5A64Asnp01	5A	609953361	0.185807	0.455228	0.326241
C5A64Asnp02	5A	609953379	0.391727	0.649441	0.319149
C5A64Asnp03	5A	609953449	0.215907	0.490799	0.308511
C5A64Asnp04	5A	609953751	0.496932	0.731099	0.312057
C5A64Asnp07	5A	609954176	0.700881	0.864584	0.294326
C5A64Asnp12	5A	609955031	0.866531	0.958345	0.297872
C5A64Asnp14	5A	609955477	0.746362	0.888983	0.329787
C5A64Asnp15	5A	609955537	0.397447	0.65523	0.329787
C5A64Asnp16	5A	609955945	0.482978	0.720789	0.312057
C5A64Asnp17	5A	609956279	0.357208	0.623258	0.312057
C5A64Asnp21	5A	609957964	0.166421	0.432989	0.308511
C5A65Asnp03	5A	646008963	0.627083	0.820604	0.166667
C5B54Bsnp03	5B	83904341	0.177803	0.446788	0.326241
C5B54Bsnp07	5B	83904979	0.905091	0.978896	0.0957447
C5B54Bsnp08	5B	83905067	0.835299	0.942115	0.312057
C5B54Bsnp09	5B	83906000	0.02537	0.17279	0.326241
C5B54Bsnp10	5B	83906508	0.215014	0.490031	0.322695
C5B54Bsnp15	5B	83906966	0.350171	0.61524	0.329787
C5B54Bsnp16	5B	83907001	0.461394	0.702849	0.322695
C5B55Bsnp02	5B	208699661	0.109751	0.347578	0.453901
C5B55Bsnp03	5B	208699821	0.474432	0.712861	0.453901
C5B55Bsnp04	5B	208700025	0.316723	0.584414	0.14539
C5B55Bsnp05	5B	208700076	0.470607	0.710137	0.141844
C5B55Bsnp08	5B	208702800	0.852107	0.950738	0.468085
C5B55Bsnp28	5B	208704856	0.145997	0.4043	0.443262
C5B57Bsnp01	5B	326571269	0.610539	0.81221	0.297872
C5B57Bsnp02	5B	326572751	0.498079	0.731566	0.29078
C5B57Bsnp03	5B	326573545	0.656388	0.83661	0.276596
C5B57Bsnp04	5B	326573784	0.700014	0.864118	0.152482
C5B57Bsnp05	5B	326573844	0.88714	0.968988	0.276596
C5B58Bsnp08	5B	387172103	0.00148652	0.0437037	0.336879
C5B58Bsnp09	5B	387172151	0.00118645	0.0387575	0.365248
C5B58Bsnp15	5B	387172573	0.00132014	0.0408549	0.368794
C5B58Bsnp29	5B	387173254	0.00022031	0.0149472	0.361702
C5B58Bsnp32	5B	387173741	0.000139017	0.0116775	0.365248
C5B58Bsnp34	5B	387174251	0.00636036	0.0876537	0.347518
C5B58Bsnp43	5B	387174595	0.00505412	0.0788979	0.365248
C5B58Bsnp79	5B	387177287	0.000126864	0.0111894	0.358156
C5B58Bsnp80	5B	387177362	0.000283994	0.0172747	0.340426
C5B58Bsnp82	5B	387177561	2.76939e-05	0.005428	0.361702
C5B58Bsnp89	5B	387178260	0.000295782	0.017392	0.365248
C5B59Bsnp03	5B	417884131	0.0150423	0.134694	0.485816
C5B59Bsnp05	5B	417884225	0.0793254	0.293971	0.432624
C5B59Bsnp11	5B	417884514	0.398018	0.65556	0.468085
C5B59Bsnp12	5B	417884681	0.803868	0.921393	0.496454
C5B59Bsnp13	5B	417884687	0.597487	0.800887	0.5
C5B59Bsnp17	5B	417884927	0.492433	0.728124	0.48227
C5B59Bsnp18	5B	417885032	0.00571132	0.08258	0.478723
C5B59Bsnp21	5B	417885292	0.389911	0.647648	0.102837
C5B59Bsnp22	5B	417885325	0.00619496	0.0867295	0.248227
C5B59Bsnp24	5B	417886854	0.167397	0.43361	0.386525
C5B59Bsnp25	5B	417886954	0.191308	0.462285	0.475177
C5B59Bsnp26	5B	417886973	0.706586	0.867978	0.379433
C5B59Bsnp27	5B	417887000	0.0101635	0.110669	0.475177
C5B59Bsnp28	5B	417887130	0.0606747	0.258527	0.489362
C5B59Bsnp29	5B	417887207	0.768957	0.901889	0.43617
C5B59Bsnp32	5B	417887464	0.022175	0.16164	0.496454
C5B59Bsnp33	5B	417887506	0.0367465	0.200684	0.400709
C5B59Bsnp34	5B	417887654	0.519026	0.74862	0.496454
C5B59Bsnp35	5B	417887687	0.0993966	0.329578	0.478723
C5B59Bsnp36	5B	417887693	0.0113192	0.118148	0.492908
C5B59Bsnp39	5B	417887962	0.0625487	0.261459	0.496454
C5B60Bsnp11	5B	491174036	0.451823	0.696084	0.0496454
C5B60Bsnp12	5B	491174300	0.00176266	0.047111	0.333333
C5B62Bsnp03	5B	497502401	0.937925	0.994291	0.329787
C5B62Bsnp32	5B	497503322	0.425422	0.677908	0.336879
C5B62Bsnp51	5B	497504128	0.116243	0.36101	0.230496
C5B62Bsnp53	5B	497504196	0.0884479	0.312044	0.244681
C5B62Bsnp54	5B	497504234	0.119351	0.365511	0.0780142
C5B62Bsnp59	5B	497504353	0.0955959	0.323048	0.212766
C5B62Bsnp62	5B	497504563	0.0239182	0.167427	0.234043
C5B62Bsnp63	5B	497504629	0.0324628	0.192163	0.234043
C5B62Bsnp64	5B	497504677	0.133097	0.387432	0.22695
C5B62Bsnp65	5B	497504722	0.134512	0.38962	0.216312
C5B62Bsnp66	5B	497504734	0.641582	0.829121	0.205674
C5B63Bsnp26	5B	527342578	0.721205	0.876779	0.141844
C5B64Bsnp04	5B	602338796	0.411239	0.665528	0.198582
C5B64Bsnp05	5B	602338829	0.848666	0.949301	0.205674
C5B64Bsnp06	5B	602338890	0.643564	0.829859	0.202128
C5B64Bsnp07	5B	602338956	0.683532	0.853326	0.205674
C5B64Bsnp08	5B	602338965	0.684016	0.853326	0.205674
C5B64Bsnp11	5B	602339342	0.864537	0.95734	0.117021
C5B64Bsnp16	5B	602339683	0.314036	0.582502	0.120567
C5B64Bsnp17	5B	602339761	0.695876	0.862632	0.205674
C5B64Bsnp18	5B	602339773	0.877431	0.963154	0.212766
C5B64Bsnp19	5B	602339946	0.684499	0.853326	0.205674
C5B64Bsnp20	5B	602340077	0.91277	0.983584	0.202128
C5B64Bsnp21	5B	602340370	0.0198197	0.15135	0.0851064
C5B64Bsnp23	5B	602340681	0.444025	0.691926	0.20922
C5B64Bsnp24	5B	602340720	0.0880469	0.311252	0.138298
C5B64Bsnp26	5B	602342349	0.0962856	0.324757	0.0886525
C5B64Bsnp37	5B	602343526	0.434098	0.685541	0.205674
C5B64Bsnp38	5B	602343566	0.221423	0.496934	0.120567
C5B65Bsnp01	5B	653804584	0.231668	0.507026	0.347518
C5B65Bsnp03	5B	653804805	6.47269e-05	0.00878294	0.0390071
C5B65Bsnp07	5B	653805454	0.0422468	0.215386	0.0141844
C5B65Bsnp10	5B	653806570	0.315917	0.584149	0.333333
C5B65Bsnp18	5B	653807559	0.193253	0.465074	0.333333
C5B65Bsnp19	5B	653808488	0.851297	0.950435	0.322695
C5B65Bsnp24	5B	653810179	0.598271	0.801329	0.340426
C5B65Bsnp27	5B	653811262	0.589493	0.795004	0.329787
C5B65Bsnp28	5B	653811319	0.862583	0.956378	0.347518
C5B65Bsnp29	5B	653811383	0.544908	0.764691	0.343972
C5B65Bsnp31	5B	653811762	0.638928	0.828118	0.301418
C5B65Bsnp33	5B	653811837	0.612384	0.812826	0.297872
C5B65Bsnp34	5B	653811872	0.265359	0.539278	0.343972
C5B66Bsnp09	5B	710313647	0.981293	1	0
C5B67Bsnp01	5B	710323269	0.981859	1	0
C5B67Bsnp03	5B	710323502	0.982426	1	0
C5D57Dsnp03	5D	287442672	0.876122	0.962915	0.138298
C5D58Dsnp03	5D	331407987	0.28184	0.553636	0.102837
C5D61Dsnp06	5D	409355990	0.234845	0.510809	0.12766
C5D61Dsnp10	5D	409356174	0.704499	0.866622	0.12766
C5D61Dsnp11	5D	409356182	0.298569	0.568151	0.120567
C5D61Dsnp12	5D	409356244	0.340155	0.605482	0.117021
C5D61Dsnp29	5D	409357376	0.0313556	0.189422	0.141844
C5D64Dsnp02	5D	488900587	0.515846	0.746474	0.0957447
C5D64Dsnp06	5D	488902142	0.982993	1	0
C5D67Dsnp01	5D	556421427	0.0466945	0.226912	0.0886525
C5D67Dsnp02	5D	556421444	0.031111	0.188591	0.0957447
C5D67Dsnp03	5D	556421470	0.0152254	0.135645	0.0886525
C5D67Dsnp05	5D	556421533	0.0526482	0.241853	0.109929
C5D67Dsnp09	5D	556421822	0.00857316	0.102183	0.0886525
C5D67Dsnp11	5D	556421998	0.00950585	0.107489	0.0957447
C5D67Dsnp13	5D	556422092	0.00716813	0.0929748	0.0815603
C5D67Dsnp68	5D	556424530	0.117056	0.362258	0.0921986
C5D67Dsnp69	5D	556424582	0.527341	0.753222	0.0921986
C5D67Dsnp71	5D	556424982	0.233342	0.508794	0.0992908
C5D67Dsnp72	5D	556425004	0.0855455	0.306712	0.0957447
C6A69Asnp08	6A	64680777	0.375017	0.636699	0.48227
C6A69Asnp09	6A	64680789	0.422946	0.676406	0.489362
C6A69Asnp11	6A	64680872	0.779598	0.908329	0.492908
C6A70Asnp09	6A	64906372	0.538249	0.760186	0.475177
C6A70Asnp11	6A	64906464	0.863367	0.956645	0.48227
C6A70Asnp16	6A	64907228	0.817772	0.930677	0.496454
C6A70Asnp17	6A	64907342	0.843079	0.946051	0.195035
C6A70Asnp21	6A	64908278	0.026528	0.175922	0.475177
C6A70Asnp25	6A	64908882	0.468959	0.709471	0.478723
C6A70Asnp26	6A	64908895	0.818312	0.930692	0.475177
C6A70Asnp34	6A	64909751	0.0173384	0.141597	0.251773
C6A70Asnp39	6A	64910333	0.78333	0.910273	0.489362
C6A70Asnp40	6A	64910424	0.260753	0.534226	0.48227
C6A70Asnp41	6A	64910496	0.650311	0.833684	0.478723
C6A70Asnp42	6A	64910526	0.737876	0.885452	0.485816
C6A70Asnp48	6A	64911220	0.38034	0.641415	0.489362
C6A70Asnp49	6A	64911258	0.665275	0.843063	0.496454
C6A75Asnp03	6A	103757709	0.204794	0.477221	0.187943
C6A75Asnp06	6A	103760091	0.15418	0.414595	0.230496
C6A75Asnp07	6A	103760156	0.126445	0.376136	0.234043
C6A75Asnp08	6A	103760859	0.22508	0.500682	0.237589
C6A77Asnp05	6A	376479694	0.622056	0.817666	0.37234
C6A77Asnp06	6A	376481064	0.763103	0.898008	0.351064
C6A77Asnp07	6A	376481638	0.229897	0.505659	0.326241
C6A77Asnp08	6A	376481698	0.173831	0.44248	0.365248
C6A77Asnp09	6A	376482412	0.128559	0.379229	0.407801
C6A78Asnp01	6A	454709002	0.539422	0.760624	0.234043
C6A78Asnp03	6A	454709073	0.937095	0.994008	0.255319
C6A78Asnp04	6A	454709135	0.915483	0.985905	0.265957
C6A78Asnp10	6A	454709634	0.00209042	0.0512154	0.0567376
C6A78Asnp12	6A	454709726	0.698886	0.86333	0.43617
C6A78Asnp14	6A	454709762	0.0550798	0.248493	0.035461
C6A78Asnp16	6A	454709935	0.441658	0.690678	0.0390071
C6A78Asnp18	6A	454710125	0.470039	0.709888	0.358156
C6A78Asnp19	6A	454710127	0.0595719	0.255681	0.280142
C6A78Asnp20	6A	454710153	0.142477	0.399569	0.269504
C6A78Asnp21	6A	454710215	0.0440438	0.220094	0.269504
C6A78Asnp42	6A	454711291	0.00106558	0.0368566	0.0673759
C6A78Asnp43	6A	454711311	0.303943	0.572816	0.315603
C6A78Asnp44	6A	454711413	0.10427	0.33749	0.0921986
C6A78Asnp45	6A	454711425	0.00378658	0.0681584	0.070922
C6A78Asnp46	6A	454711650	0.0891773	0.313364	0.304965
C6A78Asnp47	6A	454711678	0.0178391	0.143037	0.0638298
C6A78Asnp49	6A	454712313	0.000241877	0.0152383	0.0638298
C6A78Asnp53	6A	454712824	0.0653452	0.265597	0.0638298
C6A78Asnp58	6A	454713396	0.114841	0.357915	0.191489
C6A78Asnp61	6A	454713669	0.00061748	0.0272309	0.0673759
C6A78Asnp62	6A	454713912	0.25438	0.527913	0.202128
C6A78Asnp63	6A	454713926	0.00165006	0.0447801	0.0815603
C6A78Asnp65	6A	454714063	0.204275	0.476641	0.187943
C6A78Asnp66	6A	454714190	0.929357	0.991165	0.35461
C6A78Asnp67	6A	454714199	0.236211	0.511259	0.191489
C6A78Asnp69	6A	454714561	0.299432	0.569178	0.304965
C6A78Asnp70	6A	454714598	0.148399	0.406483	0.301418
C6A78Asnp71	6A	454714626	0.708016	0.86913	0.343972
C6A79Asnp08	6A	454933322	0.124939	0.373546	0.106383
C6A79Asnp09	6A	454933326	0.302146	0.57126	0.113475
C6A79Asnp10	6A	454933402	0.112699	0.354369	0.0992908
C6A79Asnp11	6A	454933443	0.238181	0.512379	0.117021
C6A79Asnp12	6A	454933568	0.574146	0.785111	0.244681
C6A79Asnp15	6A	454934640	0.82743	0.937435	0.159574
C6A79Asnp16	6A	454934927	0.81687	0.930251	0.120567
C6A79Asnp17	6A	454935755	0.0155725	0.136666	0.223404
C6A79Asnp18	6A	454935818	0.0763702	0.288473	0.216312
C6A79Asnp22	6A	454936796	0.790422	0.914298	0.255319
C6A79Asnp23	6A	454936830	0.294704	0.56445	0.131206
C6A79Asnp27	6A	454936961	0.0897765	0.313596	0.120567
C6A79Asnp28	6A	454936968	0.0604209	0.258069	0.124113
C6A79Asnp29	6A	454936979	0.132113	0.385202	0.131206
C6A80Asnp03	6A	554853916	0.718037	0.87534	0.159574
C6A80Asnp09	6A	554854616	0.390588	0.648163	0.0283688
C6A80Asnp11	6A	554854897	0.398536	0.655801	0.159574
C6A80Asnp24	6A	554855617	0.0383035	0.205998	0.0319149
C6A80Asnp25	6A	554855673	0.510457	0.741108	0.0283688
C6A80Asnp28	6A	554856115	0.318744	0.586303	0.0673759
C6A80Asnp29	6A	554856330	0.761606	0.897444	0.195035
C6A80Asnp36	6A	554856845	0.84216	0.945621	0.0248227
C6A80Asnp37	6A	554856866	0.767993	0.901357	0.166667
C6A80Asnp43	6A	554857482	0.916304	0.986187	0.0212766
C6A80Asnp44	6A	554857553	0.721813	0.876913	0.0212766
C6A80Asnp45	6A	554857568	0.755322	0.89422	0.336879
C6A80Asnp46	6A	554857617	0.72922	0.881058	0.0319149
C6A80Asnp49	6A	554857729	0.330616	0.59816	0.163121
C6A80Asnp55	6A	554858150	0.504161	0.736818	0.170213
C6A80Asnp60	6A	554858444	0.798928	0.919314	0.0567376
C6A84Asnp03	6A	555087555	0.98356	1	0
C6A84Asnp23	6A	555089952	0.189119	0.459513	0.0319149
C6A84Asnp24	6A	555090415	0.458369	0.700661	0.0141844
C6A84Asnp26	6A	555090648	0.846747	0.948357	0.156028
C6A84Asnp41	6A	555091494	0.00434788	0.0730445	0.102837
C6A85Asnp05	6A	577721282	0.984127	1	0
C6A85Asnp06	6A	577721288	0.984694	1	0
C6A85Asnp07	6A	577721296	0.985261	1	0
C6A85Asnp08	6A	577721559	0.985828	1	0
C6A85Asnp13	6A	577723560	0.986395	1	0
C6A85Asnp14	6A	577723648	0.0047002	0.075374	0.141844
C6A85Asnp16	6A	577724543	0.986961	1	0
C6A85Asnp21	6A	577724798	0.987528	1	0
C6A85Asnp30	6A	577726920	0.988095	1	0
C6A85Asnp31	6A	577726965	0.988662	1	0
C6A85Asnp32	6A	577727031	0.479901	0.71802	0.187943
C6B68Bsnp03	6B	46740877	0.0674542	0.269206	0.248227
C6B68Bsnp05	6B	46741177	0.989229	1	0
C6B68Bsnp08	6B	46742563	0.989796	1	0
C6B68Bsnp12	6B	46743124	0.15367	0.413853	0.0886525
C6B68Bsnp13	6B	46743128	0.619099	0.816212	0.0957447
C6B68Bsnp21	6B	46744217	0.244251	0.51786	0.22695
C6B70Bsnp03	6B	121429757	0.0032144	0.0637101	0.457447
C6B70Bsnp07	6B	121430150	0.919526	0.987246	0.184397
C6B70Bsnp08	6B	121430386	0.126807	0.376579	0.35461
C6B70Bsnp09	6B	121430446	0.139059	0.396286	0.347518
C6B70Bsnp14	6B	121430950	0.573487	0.784819	0.351064
C6B70Bsnp15	6B	121430991	0.60323	0.805525	0.351064
C6B70Bsnp16	6B	121431108	0.739416	0.886093	0.113475
C6B70Bsnp24	6B	121431587	0.92243	0.987957	0.205674
C6B70Bsnp25	6B	121431678	0.60768	0.809627	0.457447
C6B70Bsnp26	6B	121431684	0.921502	0.987564	0.453901
C6B70Bsnp27	6B	121431723	0.182541	0.450983	0.351064
C6B70Bsnp30	6B	121432149	0.943234	0.997521	0.202128
C6B70Bsnp31	6B	121432165	0.203812	0.476192	0.27305
C6B70Bsnp33	6B	121432325	0.264181	0.538124	0.453901
C6B70Bsnp34	6B	121432486	0.0133008	0.127514	0.471631
C6B70Bsnp35	6B	121432519	0.225879	0.501196	0.336879
C6B70Bsnp39	6B	121433158	0.375607	0.637087	0.184397
C6B70Bsnp40	6B	121433229	0.659254	0.838446	0.361702
C6B70Bsnp42	6B	121433382	0.158728	0.421681	0.460993
C6B70Bsnp44	6B	121433413	0.182896	0.451229	0.468085
C6B70Bsnp45	6B	121433539	0.528439	0.75357	0.166667
C6B70Bsnp52	6B	121433910	0.177183	0.446501	0.464539
C6B70Bsnp55	6B	121433998	0.599463	0.802316	0.336879
C6B70Bsnp56	6B	121434126	0.058867	0.254513	0.351064
C6B70Bsnp57	6B	121434138	0.221922	0.497422	0.351064
C6B70Bsnp63	6B	121434672	0.268763	0.541207	0.195035
C6B70Bsnp64	6B	121434796	0.0714282	0.277532	0.351064
C6B70Bsnp66	6B	121434948	0.805328	0.921868	0.41844
C6B70Bsnp67	6B	121435001	0.438532	0.688843	0.163121
C6B70Bsnp68	6B	121435032	0.0656542	0.266239	0.351064
C6B70Bsnp69	6B	121435111	0.014252	0.130941	0.35461
C6B70Bsnp70	6B	121435132	0.314765	0.583242	0.443262
C6B70Bsnp71	6B	121435234	0.350849	0.615818	0.170213
C6B70Bsnp72	6B	121435250	0.245372	0.518989	0.187943
C6B70Bsnp73	6B	121435513	0.378645	0.63978	0.195035
C6B70Bsnp74	6B	121435556	0.734923	0.883711	0.195035
C6B70Bsnp75	6B	121435649	0.299824	0.56931	0.471631
C6B70Bsnp76	6B	121435657	0.759059	0.896839	0.343972
C6B70Bsnp77	6B	121435694	0.85969	0.954971	0.460993
C6B70Bsnp78	6B	121435778	0.917381	0.986744	0.347518
C6B71Bsnp01	6B	121957304	0.326473	0.594322	0.41844
C6B71Bsnp02	6B	121957447	0.200083	0.471854	0.166667
C6B71Bsnp03	6B	121957517	0.920202	0.98737	0.414894
C6B71Bsnp04	6B	121957571	0.113122	0.355065	0.41844
C6B71Bsnp05	6B	121957717	0.0164458	0.138806	0.163121
C6B71Bsnp06	6B	121957822	0.00673949	0.0900641	0.163121
C6B71Bsnp19	6B	121958837	0.894011	0.972278	0.425532
C6B71Bsnp20	6B	121958917	0.789501	0.913832	0.156028
C6B71Bsnp21	6B	121958939	0.870075	0.959858	0.148936
C6B71Bsnp22	6B	121959130	0.00123422	0.0395849	0.166667
C6B71Bsnp24	6B	121959327	0.444608	0.692223	0.475177
C6B71Bsnp25	6B	121959491	0.0797671	0.294371	0.152482
C6B71Bsnp26	6B	121959608	0.24684	0.520223	0.429078
C6B71Bsnp27	6B	121959630	0.0836056	0.302834	0.212766
C6B71Bsnp28	6B	121959644	0.0770928	0.289961	0.148936
C6B71Bsnp30	6B	121959772	0.754157	0.893441	0.386525
C6B71Bsnp31	6B	121959796	0.57175	0.783657	0.148936
C6B71Bsnp32	6B	121959864	0.826088	0.936517	0.425532
C6B71Bsnp55	6B	121961369	0.731735	0.882283	0.382979
C6B71Bsnp56	6B	121961407	0.331789	0.599053	0.265957
C6B71Bsnp63	6B	121962278	0.235591	0.511172	0.390071
C6B71Bsnp64	6B	121962295	0.550059	0.768253	0.156028
C6B71Bsnp65	6B	121962437	0.168072	0.434082	0.152482
C6B71Bsnp66	6B	121962478	0.00312774	0.0634177	0.429078
C6B71Bsnp67	6B	121962493	0.0084498	0.101398	0.425532
C6B71Bsnp70	6B	121962654	0.469617	0.709857	0.148936
C6B71Bsnp73	6B	121962733	0.096664	0.325411	0.156028
C6B71Bsnp76	6B	121962792	0.882861	0.966708	0.152482
C6B72Bsnp001	6B	122184103	0.429485	0.681306	0.411348
C6B72Bsnp002	6B	122184276	0.164298	0.430003	0.421986
C6B72Bsnp003	6B	122184291	0.384884	0.643541	0.152482
C6B72Bsnp004	6B	122184416	0.311381	0.579404	0.159574
C6B72Bsnp006	6B	122184569	0.046376	0.226613	0.14539
C6B72Bsnp007	6B	122184573	0.0465045	0.226613	0.14539
C6B72Bsnp008	6B	122184710	0.374634	0.636662	0.425532
C6B72Bsnp009	6B	122184730	0.398983	0.655924	0.20922
C6B72Bsnp010	6B	122184751	0.0401387	0.210103	0.216312
C6B72Bsnp020	6B	122185548	0.911128	0.983016	0.382979
C6B72Bsnp021	6B	122185646	0.640082	0.828397	0.386525
C6B72Bsnp022	6B	122185727	0.71112	0.871122	0.382979
C6B72Bsnp023	6B	122185814	0.197263	0.468966	0.393617
C6B72Bsnp024	6B	122185850	0.129327	0.380222	0.156028
C6B72Bsnp025	6B	122185870	0.535897	0.758686	0.386525
C6B72Bsnp026	6B	122185992	0.00961528	0.108034	0.159574
C6B72Bsnp031	6B	122186214	0.0245722	0.170651	0.411348
C6B72Bsnp033	6B	122186279	0.565218	0.778941	0.421986
C6B72Bsnp034	6B	122186310	0.603723	0.805573	0.393617
C6B72Bsnp043	6B	122187188	0.186697	0.456142	0.258865
C6B72Bsnp044	6B	122187234	0.363943	0.629407	0.265957
C6B72Bsnp048	6B	122187405	0.713911	0.872119	0.425532
C6B72Bsnp049	6B	122187454	0.267979	0.540865	0.432624
C6B72Bsnp050	6B	122187499	0.675013	0.848698	0.379433
C6B72Bsnp051	6B	122187507	0.0284846	0.181396	0.156028
C6B72Bsnp065	6B	122187825	0.135006	0.389771	0.148936
C6B72Bsnp067	6B	122187889	0.0256976	0.17368	0.156028
C6B72Bsnp068	6B	122187925	0.38871	0.646262	0.156028
C6B72Bsnp070	6B	122188039	0.194236	0.466166	0.177305
C6B72Bsnp085	6B	122188849	0.586064	0.792197	0.41844
C6B72Bsnp087	6B	122188916	0.639451	0.828187	0.166667
C6B72Bsnp089	6B	122188953	0.52653	0.752674	0.14539
C6B72Bsnp090	6B	122188974	0.946981	0.999686	0.159574
C6B72Bsnp093	6B	122189082	0.0435454	0.218843	0.432624
C6B72Bsnp094	6B	122189112	0.808128	0.923874	0.163121
C6B72Bsnp097	6B	122189173	0.202945	0.474794	0.166667
C6B72Bsnp101	6B	122189299	0.505744	0.73791	0.258865
C6B73Bsnp03	6B	161460571	0.509645	0.740538	0.41844
C6B73Bsnp04	6B	161460623	0.0565667	0.251979	0.446809
C6B73Bsnp05	6B	161460670	0.579385	0.787392	0.471631
C6B73Bsnp07	6B	161460920	0.328603	0.596967	0.43617
C6B73Bsnp10	6B	161461544	0.831795	0.939965	0.460993
C6B73Bsnp15	6B	161462492	0.153107	0.413601	0.425532
C6B73Bsnp19	6B	161462883	0.0125252	0.124126	0.453901
C6B73Bsnp20	6B	161462928	0.935516	0.993529	0.421986
C6B73Bsnp22	6B	161463041	0.625829	0.820181	0.429078
C6B73Bsnp23	6B	161463053	0.72599	0.878961	0.429078
C6B73Bsnp34	6B	161464161	0.0219675	0.160791	0.457447
C6B73Bsnp35	6B	161464225	0.133537	0.388072	0.425532
C6B73Bsnp37	6B	161464416	0.6429	0.82961	0.421986
C6B73Bsnp39	6B	161464608	0.304473	0.573203	0.432624
C6B73Bsnp40	6B	161464692	0.0113956	0.118246	0.457447
C6B73Bsnp43	6B	161465010	0.357628	0.623376	0.457447
C6B74Bsnp20	6B	161586422	0.556482	0.773549	0.41844
C6B74Bsnp21	6B	161586442	0.179675	0.447665	0.421986
C6B74Bsnp22	6B	161586455	0.280077	0.552635	0.421986
C6B74Bsnp24	6B	161586740	0.0780183	0.292196	0.429078
C6B74Bsnp25	6B	161586775	0.0801699	0.295239	0.429078
C6B74Bsnp26	6B	161586781	0.0803373	0.295239	0.429078
C6B74Bsnp27	6B	161586821	0.611888	0.812779	0.429078
C6B74Bsnp39	6B	161588073	0.543046	0.763294	0.414894
C6B74Bsnp41	6B	161588380	0.533126	0.755976	0.411348
C6B74Bsnp42	6B	161588405	0.199042	0.470658	0.429078
C6B74Bsnp43	6B	161588820	0.310672	0.578696	0.421986
C6B74Bsnp44	6B	161589028	0.0327613	0.193281	0.471631
C6B74Bsnp46	6B	161589476	0.223967	0.499467	0.421986
C6B74Bsnp47	6B	161589782	0.334831	0.602081	0.429078
C6B74Bsnp48	6B	161589836	0.0062795	0.0872207	0.450355
C6B74Bsnp52	6B	161590820	0.392271	0.649733	0.432624
C6B75Bsnp05	6B	163227240	0.143289	0.40121	0.421986
C6B75Bsnp06	6B	163227361	0.388321	0.646225	0.41844
C6B75Bsnp08	6B	163227654	0.990363	1	0
C6B75Bsnp20	6B	163228941	0.20213	0.473516	0.425532
C6B75Bsnp21	6B	163229158	0.0592108	0.254751	0.475177
C6B75Bsnp22	6B	163229200	0.248086	0.520981	0.156028
C6B75Bsnp23	6B	163229397	0.762455	0.897844	0.414894
C6B75Bsnp24	6B	163229597	0.0156731	0.136868	0.443262
C6B75Bsnp26	6B	163230441	0.179092	0.447476	0.429078
C6B75Bsnp28	6B	163230855	0.723338	0.877557	0.421986
C6B76Bsnp01	6B	239727101	0.334113	0.601403	0.205674
C6B76Bsnp02	6B	239727269	0.0832048	0.302003	0.365248
C6B76Bsnp03	6B	239727426	0.120508	0.367779	0.35461
C6B76Bsnp16	6B	239730432	0.619782	0.816502	0.212766
C6B77Bsnp03	6B	413285328	0.363508	0.629271	0.333333
C6B77Bsnp04	6B	413285883	0.324754	0.592415	0.322695
C6B78Bsnp13	6B	507405044	0.0850233	0.30546	0.0957447
C6B78Bsnp50	6B	507407471	0.151007	0.410441	0.0851064
C6B78Bsnp53	6B	507407688	0.178398	0.44701	0.205674
C6B79Bsnp017	6B	506833509	0.0580448	0.253443	0.0992908
C6B79Bsnp067	6B	506834814	0.0112318	0.117934	0.0744681
C6B79Bsnp068	6B	506834841	0.00780638	0.0962969	0.0638298
C6B79Bsnp080	6B	506835416	0.0216604	0.159204	0.0673759
C6B80Bsnp02	6B	615165277	0.297715	0.567751	0.173759
C6B80Bsnp03	6B	615165459	0.88901	0.969829	0.464539
C6B80Bsnp04	6B	615165518	0.99093	1	0
C6B80Bsnp05	6B	615165660	0.5774	0.78712	0.0212766
C6B80Bsnp06	6B	615165688	0.166847	0.433457	0.0106383
C6B80Bsnp10	6B	615166005	0.991497	1	0
C6B80Bsnp11	6B	615166012	0.157087	0.419217	0.468085
C6B80Bsnp12	6B	615166126	0.183339	0.451689	0.485816
C6B80Bsnp16	6B	615166497	0.992063	1	0
C6B80Bsnp21	6B	615167573	0.13937	0.396531	0.471631
C6B80Bsnp22	6B	615167582	0.000374891	0.0200396	0.0425532
C6B80Bsnp23	6B	615167632	0.232897	0.508452	0.48227
C6B80Bsnp26	6B	615168564	0.0290432	0.182972	0.0106383
C6B80Bsnp27	6B	615168589	0.00183139	0.0482174	0.0106383
C6B80Bsnp33	6B	615168807	0.728273	0.880516	0.453901
C6B80Bsnp35	6B	615168892	0.791133	0.914521	0.460993
C6B80Bsnp37	6B	615169218	0.577859	0.787137	0.464539
C6B80Bsnp43	6B	615169690	0.168738	0.435165	0.0460993
C6B81Bsnp01	6B	615228264	0.517938	0.747662	0.170213
C6B81Bsnp06	6B	615228910	0.0749392	0.286132	0.0283688
C6B81Bsnp19	6B	615229875	0.628317	0.821609	0.468085
C6B81Bsnp21	6B	615230681	0.174558	0.44369	0.0319149
C6B81Bsnp22	6B	615231242	0.593654	0.798175	0.464539
C6B81Bsnp23	6B	615231262	0.00646917	0.0877816	0.0283688
C6B81Bsnp24	6B	615231360	0.198511	0.470031	0.489362
C6B81Bsnp31	6B	615231887	0.445118	0.692406	0.457447
C6B81Bsnp38	6B	615232029	0.00225515	0.0523433	0.0567376
C6B81Bsnp39	6B	615232310	0.99263	1	0
C6B81Bsnp40	6B	615232482	0.993197	1	0
C6B84Bsnp01	6B	615603465	0.525116	0.75187	0.460993
C6B84Bsnp04	6B	615603545	0.744831	0.888358	0.478723
C6B84Bsnp05	6B	615603547	0.100967	0.33167	0.468085
C6B84Bsnp06	6B	615603615	0.0514987	0.239062	0.464539
C6B84Bsnp07	6B	615603662	0.993764	1	0
C6B84Bsnp30	6B	615605163	0.188825	0.459432	0.457447
C6B84Bsnp31	6B	615605269	0.241188	0.513835	0.471631
C6B84Bsnp32	6B	615605738	0.759811	0.897126	0.475177
C6B84Bsnp33	6B	615605739	0.760319	0.897126	0.475177
C6B84Bsnp35	6B	615606523	0.994331	1	0
C6B84Bsnp37	6B	615606823	0.994898	1	0
C6B85Bsnp01	6B	649829249	0.368425	0.632201	0.216312
C6B85Bsnp02	6B	649829263	0.0887875	0.312617	0.478723
C6B85Bsnp03	6B	649829320	0.218471	0.493448	0.489362
C6B85Bsnp04	6B	649829399	0.276116	0.549119	0.478723
C6B85Bsnp05	6B	649829464	0.453606	0.697612	0.475177
C6B85Bsnp06	6B	649829566	0.0315001	0.189646	0.478723
C6B85Bsnp07	6B	649829627	0.0977644	0.327242	0.478723
C6B85Bsnp16	6B	649830021	0.648866	0.832437	0.492908
C6B85Bsnp18	6B	649830043	0.884687	0.967506	0.43617
C6B85Bsnp19	6B	649830053	0.131076	0.384083	0.382979
C6B85Bsnp20	6B	649830143	0.110061	0.347936	0.478723
C6B85Bsnp21	6B	649830179	0.617672	0.815549	0.489362
C6B85Bsnp22	6B	649830226	0.17754	0.446761	0.5
C6B85Bsnp24	6B	649830616	0.0845497	0.305001	0.478723
C6B85Bsnp25	6B	649831406	0.485505	0.723337	0.492908
C6B85Bsnp26	6B	649831432	0.38112	0.641503	0.496454
C6B85Bsnp28	6B	649831817	0.274394	0.547546	0.297872
C6B85Bsnp29	6B	649831955	0.367478	0.631804	0.485816
C6B85Bsnp30	6B	649832149	0.23525	0.511061	0.485816
C6B85Bsnp32	6B	649832609	0.94471	0.998483	0.404255
C6B85Bsnp37	6B	649834221	0.782719	0.910163	0.375887
C6B85Bsnp39	6B	649834323	0.241943	0.514821	0.478723
C6B85Bsnp41	6B	649834544	0.427299	0.679059	0.478723
C6B85Bsnp52	6B	649835149	0.152592	0.41284	0.489362
C6B85Bsnp53	6B	649835185	0.187086	0.45646	0.163121
C6B85Bsnp57	6B	649835365	0.56411	0.778631	0.368794
C6B85Bsnp59	6B	649835379	0.995465	1	0
C6B85Bsnp66	6B	649835727	0.594331	0.798477	0.382979
C6B85Bsnp67	6B	649835775	0.996032	1	0
C6B85Bsnp68	6B	649835809	0.155378	0.417179	0.368794
C6D69Dsnp01	6D	50605664	0.996599	1	0
C6D70Dsnp01	6D	50176856	0.278175	0.551349	0.280142
C6D70Dsnp04	6D	50178807	0.148932	0.406682	0.397163
C6D71Dsnp04	6D	49181313	0.774086	0.905496	0.187943
C6D73Dsnp11	6D	85098726	0.00244107	0.0552058	0.120567
C6D76Dsnp02	6D	139914376	0.0176168	0.1419	0.382979
C6D77Dsnp04	6D	265883347	0.0254898	0.172939	0.404255
C6D78Dsnp34	6D	317105883	0.000899796	0.0337711	0.0460993
C6D78Dsnp38	6D	317106117	0.0954012	0.323009	0.0425532
C6D78Dsnp39	6D	317106237	0.0397421	0.209269	0.0531915
C6D79Dsnp09	6D	317413870	0.0677543	0.269794	0.0460993
C6D79Dsnp10	6D	317413883	0.0123091	0.122674	0.0425532
C6D79Dsnp12	6D	317413993	0.000156201	0.0125245	0.0460993
C6D79Dsnp32	6D	317416742	0.118897	0.365391	0.265957
C6D85Dsnp05	6D	430847751	0.543899	0.763883	0.287234
C7A87Asnp07	7A	77417399	0.352127	0.616834	0.283688
C7A87Asnp26	7A	77417721	0.407447	0.66304	0.393617
C7A87Asnp29	7A	77418589	0.0318195	0.190917	0.386525
C7A87Asnp30	7A	77418902	0.734382	0.883663	0.347518
C7A87Asnp32	7A	77419892	0.13657	0.392362	0.319149
C7A88Asnp009	7A	112261643	0.0126064	0.124233	0.156028
C7A88Asnp011	7A	112261671	0.997166	1	0
C7A88Asnp050	7A	112262471	0.00641674	0.0877451	0.180851
C7A88Asnp053	7A	112262980	0.309183	0.577141	0.304965
C7A88Asnp055	7A	112263017	0.352622	0.617088	0.301418
C7A88Asnp056	7A	112263065	0.28422	0.555221	0.297872
C7A88Asnp063	7A	112264068	0.83385	0.941082	0.429078
C7A88Asnp070	7A	112265101	0.0358629	0.198938	0.170213
C7A88Asnp073	7A	112265299	0.00684263	0.0907549	0.170213
C7A88Asnp074	7A	112265316	0.0171781	0.14094	0.166667
C7A88Asnp075	7A	112265416	0.147173	0.405645	0.170213
C7A88Asnp076	7A	112265789	0.00251595	0.056179	0.173759
C7A88Asnp077	7A	112266603	0.0258922	0.174327	0.173759
C7A88Asnp078	7A	112266791	0.601036	0.803203	0.170213
C7A88Asnp085	7A	112267248	0.293885	0.564105	0.173759
C7A88Asnp086	7A	112267325	0.124366	0.373097	0.159574
C7A89Asnp11	7A	233302990	0.0143469	0.131129	0.446809
C7A89Asnp12	7A	233303077	0.0039404	0.0695087	0.432624
C7A89Asnp21	7A	233303402	0.764071	0.898548	0.446809
C7A89Asnp22	7A	233303408	0.933993	0.993107	0.450355
C7A89Asnp26	7A	233303639	0.156461	0.418179	0.450355
C7A89Asnp28	7A	233303783	0.462983	0.704661	0.432624
C7A89Asnp29	7A	233304007	0.431596	0.683424	0.432624
C7A89Asnp32	7A	233304369	0.0917944	0.318124	0.336879
C7A89Asnp34	7A	233304689	0.00822639	0.0993928	0.148936
C7A89Asnp35	7A	233304857	0.0875489	0.310113	0.358156
C7A89Asnp39	7A	233305686	0.0893877	0.313479	0.43617
C7A89Asnp42	7A	233306009	0.366807	0.631266	0.432624
C7A90Asnp09	7A	233307296	0.192531	0.463967	0.450355
C7A90Asnp10	7A	233307642	0.0433138	0.218301	0.446809
C7A90Asnp13	7A	233308237	0.0691281	0.272192	0.460993
C7A90Asnp14	7A	233308356	0.403986	0.660455	0.464539
C7A90Asnp15	7A	233308779	0.0186998	0.146607	0.429078
C7A90Asnp19	7A	233308886	0.0278938	0.179579	0.429078
C7A90Asnp20	7A	233308988	0.201454	0.47319	0.439716
C7A90Asnp21	7A	233309055	0.00878252	0.103282	0.457447
C7A90Asnp22	7A	233309124	0.0192605	0.149672	0.443262
C7A90Asnp24	7A	233309220	0.247705	0.5208	0.457447
C7A90Asnp25	7A	233309264	0.642079	0.829156	0.457447
C7A90Asnp26	7A	233309299	0.413955	0.667473	0.450355
C7A90Asnp29	7A	233309785	0.0191266	0.149289	0.446809
C7A91Asnp02	7A	262472125	0.180356	0.448097	0.414894
C7A91Asnp06	7A	262472888	0.79457	0.916092	0.489362
C7A91Asnp09	7A	262473215	0.0895816	0.313536	0.496454
C7A91Asnp10	7A	262473223	0.0847622	0.305144	0.489362
C7A91Asnp12	7A	262475447	0.71316	0.871805	0.496454
C7A91Asnp14	7A	262475809	0.810702	0.925617	0.195035
C7A91Asnp18	7A	262476284	0.860325	0.955075	0.496454
C7A91Asnp20	7A	262476787	0.134753	0.38968	0.492908
C7A91Asnp21	7A	262477002	0.613317	0.813452	0.0673759
C7A91Asnp22	7A	262477095	0.732969	0.882564	0.0780142
C7A91Asnp23	7A	262477198	0.348776	0.614013	0.432624
C7A91Asnp24	7A	262477268	0.382039	0.642437	0.195035
C7A93Asnp06	7A	551542769	0.997732	1	0
C7A93Asnp12	7A	551543773	0.998299	1	0
C7A93Asnp13	7A	551543875	0.998866	1	0
C7A93Asnp19	7A	551545568	0.999433	1	0
C7A96Asnp02	7A	630867256	0.473263	0.712317	0.0992908
C7A96Asnp03	7A	630867271	0.86894	0.959806	0.106383
C7A96Asnp04	7A	630867300	0.473861	0.712609	0.166667
C7A96Asnp12	7A	630868163	0.291896	0.562736	0.237589
C7A96Asnp13	7A	630868190	0.190983	0.462131	0.106383
C7A96Asnp15	7A	630868374	0.621429	0.81745	0.113475
C7A96Asnp16	7A	630868429	0.249651	0.523021	0.106383
C7A96Asnp17	7A	630868449	0.050185	0.235443	0.117021
C7A96Asnp18	7A	630868475	0.038944	0.207544	0.120567
C7A96Asnp19	7A	630868488	0.00196988	0.0496411	0.117021
C7A96Asnp20	7A	630868489	0.323294	0.590975	0.0425532
C7A96Asnp37	7A	630869488	0.719014	0.875926	0.124113
C7A96Asnp38	7A	630869838	0.0480443	0.230299	0.120567
C7A96Asnp39	7A	630870429	0.013521	0.128231	0.106383
C7A96Asnp40	7A	630870442	0.0135937	0.128231	0.106383
C7A96Asnp41	7A	630870457	0.196116	0.468131	0.134752
C7A96Asnp42	7A	630870568	0.564698	0.778832	0.131206
C7A96Asnp45	7A	630870745	0.04738	0.228982	0.113475
C7A96Asnp46	7A	630871037	0.644691	0.830705	0.109929
C7A96Asnp48	7A	630871627	0.428734	0.680726	0.109929
C7A96Asnp49	7A	630871654	0.370151	0.633928	0.113475
C7A96Asnp50	7A	630871704	0.113987	0.357146	0.113475
C7A96Asnp51	7A	630871757	0.120843	0.368165	0.117021
C7A96Asnp53	7A	630871944	0.618205	0.815642	0.131206
C7A96Asnp54	7A	630872109	0.170132	0.437482	0.120567
C7A96Asnp55	7A	630872129	0.472213	0.711951	0.138298
C7A96Asnp57	7A	630872438	0.677453	0.850553	0.113475
C7A96Asnp58	7A	630872459	0.0684265	0.270638	0.0992908
C7A96Asnp60	7A	630872518	0.519508	0.748703	0.134752
C7A96Asnp70	7A	630872756	0.401726	0.658591	0.102837
C7A96Asnp72	7A	630872846	0.845029	0.947636	0.134752
C7A96Asnp74	7A	630872937	0.895756	0.972976	0.12766
C7A96Asnp75	7A	630872965	0.930212	0.991476	0.124113
C7A96Asnp76	7A	630872995	0.10647	0.340859	0.117021
C7B87Bsnp01	7B	15503990	0.0359859	0.198994	0.234043
C7B87Bsnp03	7B	15505260	0.0720135	0.278579	0.22695
C7B87Bsnp04	7B	15505525	0.000854234	0.032758	0.166667
C7B87Bsnp05	7B	15505529	0.00317091	0.0635623	0.170213
C7B87Bsnp08	7B	15505891	0.290887	0.562021	0.195035
C7B87Bsnp09	7B	15505918	0.147778	0.406045	0.390071
C7B87Bsnp10	7B	15505961	0.011131	0.117575	0.219858
C7B87Bsnp17	7B	15507853	0.536446	0.758853	0.177305
C7B87Bsnp20	7B	15508719	0.293358	0.563708	0.195035
C7B88Bsnp02	7B	65658628	0.145595	0.403821	0.475177
C7B88Bsnp05	7B	65658738	0.517446	0.747563	0.468085
C7B88Bsnp17	7B	65659520	0.077802	0.292006	0.397163
C7B88Bsnp38	7B	65661002	0.0576562	0.252999	0.386525
C7B88Bsnp39	7B	65661344	0.501565	0.734242	0.460993
C7B88Bsnp40	7B	65661908	0.0547236	0.248155	0.386525
C7B88Bsnp41	7B	65661991	0.143524	0.40123	0.397163
C7B88Bsnp42	7B	65662382	0.442156	0.690844	0.166667
C7B88Bsnp43	7B	65662393	0.457354	0.699716	0.159574
C7B88Bsnp44	7B	65663061	0.306218	0.574648	0.163121
C7B88Bsnp47	7B	65663281	0.75363	0.893416	0.48227
C7B88Bsnp49	7B	65663440	0.458772	0.70067	0.460993
C7B88Bsnp50	7B	65663446	0.459169	0.70067	0.460993
C7B88Bsnp51	7B	65663644	0.282356	0.554033	0.390071
C7B88Bsnp52	7B	65663690	0.491635	0.727553	0.464539
C7B88Bsnp54	7B	65663810	0.614626	0.813964	0.478723
C7B88Bsnp55	7B	65663958	0.344798	0.608832	0.471631
C7B88Bsnp56	7B	65664023	0.226304	0.501507	0.141844
C7B88Bsnp57	7B	65664151	0.220423	0.495953	0.397163
C7B88Bsnp60	7B	65664398	0.486584	0.723722	0.464539
C7B88Bsnp61	7B	65664597	0.23249	0.508195	0.390071
C7B88Bsnp64	7B	65665144	0.183895	0.452428	0.393617
C7B89Bsnp01	7B	176737129	0.166156	0.432938	0.37234
C7B89Bsnp06	7B	176739041	0.386715	0.644769	0.457447
C7B89Bsnp07	7B	176739156	0.0907579	0.316397	0.0957447
C7B89Bsnp09	7B	176739247	0.083009	0.301913	0.365248
C7B89Bsnp11	7B	176740058	0.446352	0.693103	0.365248
C7B90Bsnp01	7B	176734268	0.89047	0.970822	0.450355
C7B90Bsnp02	7B	176734269	0.148634	0.406497	0.379433
C7B90Bsnp03	7B	176734682	0.00730669	0.0933985	0.368794
C7B90Bsnp05	7B	176734832	0.911935	0.983285	0.106383
C7B90Bsnp06	7B	176734917	0.0132244	0.127474	0.379433
C7B90Bsnp07	7B	176735004	0.246523	0.520175	0.102837
C7B90Bsnp08	7B	176735007	0.636469	0.826145	0.460993
C7B90Bsnp09	7B	176735154	0.584827	0.791738	0.37234
C7B90Bsnp10	7B	176735266	0.185039	0.453976	0.109929
C7B90Bsnp11	7B	176735392	0.936398	0.993867	0.379433
C7B90Bsnp13	7B	176736222	0.0282341	0.181109	0.106383
C7B90Bsnp14	7B	176736237	0.228437	0.504334	0.443262
C7B90Bsnp15	7B	176736273	0.0392251	0.207787	0.368794
C7B90Bsnp17	7B	176736340	0.0333246	0.194009	0.365248
C7B90Bsnp18	7B	176736351	0.0199473	0.151668	0.361702
C7B90Bsnp19	7B	176736412	0.0631335	0.262659	0.361702
C7B90Bsnp20	7B	176736445	0.615494	0.814502	0.460993
C7B90Bsnp21	7B	176736689	0.445696	0.692694	0.460993
C7B90Bsnp22	7B	176736703	0.076197	0.288437	0.368794
C7B91Bsnp01	7B	222311687	0.216426	0.491346	0.241135
C7B91Bsnp02	7B	222311802	0.257361	0.530355	0.255319
C7B91Bsnp03	7B	222311813	0.249258	0.522819	0.258865
C7B91Bsnp04	7B	222311958	0.384508	0.643521	0.276596
C7B91Bsnp05	7B	222312069	0.682863	0.853095	0.251773
C7B91Bsnp07	7B	222312231	0.379875	0.641244	0.156028
C7B91Bsnp08	7B	222312246	0.781951	0.909869	0.262411
C7B91Bsnp09	7B	222312322	0.221133	0.496915	0.241135
C7B91Bsnp10	7B	222312421	0.373443	0.636477	0.244681
C7B91Bsnp11	7B	222312436	0.373804	0.636477	0.244681
C7B91Bsnp12	7B	222312498	0.0301778	0.185483	0.265957
C7B91Bsnp13	7B	222312580	0.278914	0.552193	0.241135
C7B91Bsnp14	7B	222313183	0.0507817	0.236981	0.379433
C7B91Bsnp16	7B	222314812	0.2923	0.5629	0.241135
C7B91Bsnp37	7B	222315653	0.81487	0.928572	0.265957
C7B91Bsnp38	7B	222315683	0.640951	0.828913	0.251773
C7B91Bsnp39	7B	222315740	0.259871	0.533659	0.244681
C7B91Bsnp49	7B	222316093	0.0828014	0.30178	0.148936
C7B91Bsnp54	7B	222316212	0.308792	0.577023	0.386525
C7B92Bsnp09	7B	509734773	0.738654	0.885782	0.170213
C7B92Bsnp14	7B	509736042	0.266179	0.539701	0.166667
C7B92Bsnp19	7B	509736609	0.237259	0.511644	0.166667
C7B92Bsnp21	7B	509737004	0.205957	0.478037	0.166667
C7B92Bsnp26	7B	509737675	0.438923	0.688843	0.163121
C7B92Bsnp27	7B	509737757	0.90764	0.981052	0.237589
C7B93Bsnp02	7B	517930611	0.00146	0.0436516	0.265957
C7B93Bsnp03	7B	517930685	0.0237566	0.166959	0.450355
C7B93Bsnp07	7B	517931259	0.273589	0.547178	0.450355
C7B93Bsnp08	7B	517931776	0.000819872	0.032139	0.269504
C7B93Bsnp09	7B	517931994	0.253581	0.526875	0.205674
C7B93Bsnp10	7B	517932077	0.00270451	0.0588982	0.471631
C7B93Bsnp11	7B	517932128	0.424879	0.677654	0.212766
C7B93Bsnp12	7B	517932211	0.00812242	0.0988134	0.471631
C7B93Bsnp15	7B	517932523	0.122964	0.370784	0.446809
C7B93Bsnp16	7B	517932645	0.282861	0.554408	0.450355
C7B93Bsnp17	7B	517932827	0.0361108	0.199061	0.255319
C7B93Bsnp18	7B	517933024	0.00217676	0.0518892	0.248227
C7B93Bsnp19	7B	517933049	0.0200577	0.151853	0.453901
C7B93Bsnp20	7B	517933145	0.648007	0.831939	0.198582
C7B93Bsnp29	7B	517934143	0.00510367	0.0789726	0.255319
C7B93Bsnp30	7B	517934157	0.0117189	0.120187	0.255319
C7B93Bsnp33	7B	517934298	0.753031	0.893306	0.205674
C7B93Bsnp34	7B	517934354	0.0141738	0.130904	0.251773
C7B93Bsnp35	7B	517934435	0.0126872	0.124334	0.248227
C7B93Bsnp36	7B	517934559	0.000993333	0.03576	0.251773
C7B93Bsnp37	7B	517934636	0.0347359	0.197658	0.262411
C7B96Bsnp01	7B	590840830	0.514265	0.744797	0.035461
C7B96Bsnp04	7B	590841151	0.100523	0.330825	0.0283688
C7B96Bsnp05	7B	590841432	0.926927	0.990369	0.035461
C7B96Bsnp06	7B	590841800	0.267546	0.540609	0.276596
C7B96Bsnp07	7B	590841999	0.499673	0.73208	0.393617
C7B96Bsnp10	7B	590842961	0.736586	0.884505	0.0248227
C7B96Bsnp11	7B	590842999	0.071748	0.278161	0.0390071
C7B96Bsnp14	7B	590843173	0.569451	0.782329	0.0390071
C7B96Bsnp15	7B	590843623	0.433473	0.685167	0.301418
C7B96Bsnp16	7B	590843861	0.304972	0.573529	0.0319149
C7B96Bsnp17	7B	590843948	0.312087	0.580106	0.382979
C7B96Bsnp20	7B	590844281	0.778357	0.907483	0.0460993
C7B96Bsnp21	7B	590844315	0.678091	0.850749	0.304965
C7B96Bsnp24	7B	590844402	0.108839	0.345931	0.319149
C7B96Bsnp25	7B	590844464	0.255337	0.528656	0.0319149
C7D86Dsnp01	7D	16633482	0.670219	0.845684	0.163121
C7D86Dsnp05	7D	16633773	0.103482	0.336175	0.0744681
C7D86Dsnp07	7D	16633851	0.490899	0.727074	0.223404
C7D86Dsnp08	7D	16633988	0.341841	0.606647	0.0531915
C7D86Dsnp09	7D	16634096	0.275173	0.547861	0.219858
C7D86Dsnp13	7D	16634342	0.222216	0.497449	0.216312
C7D86Dsnp14	7D	16634346	0.222498	0.497449	0.216312
C7D86Dsnp15	7D	16634483	0.244881	0.518571	0.0957447
C7D86Dsnp17	7D	16634557	0.052224	0.240531	0.0390071
C7D86Dsnp18	7D	16634650	0.181775	0.449721	0.0390071
C7D86Dsnp20	7D	16634717	0.0416299	0.214097	0.0460993
C7D86Dsnp21	7D	16634735	0.0417513	0.214097	0.0460993
C7D86Dsnp22	7D	16634745	0.650888	0.833817	0.0460993
C7D86Dsnp32	7D	16635168	0.836041	0.942349	0.20922
C7D86Dsnp45	7D	16635968	0.0686619	0.270961	0.156028
C7D86Dsnp47	7D	16636291	0.770917	0.903586	0.0425532
C7D86Dsnp48	7D	16636415	0.0616054	0.25936	0.219858
C7D87Dsnp09	7D	72966621	0.134204	0.389367	0.20922
C7D87Dsnp10	7D	72966717	0.0728818	0.280706	0.195035
C7D87Dsnp11	7D	72966728	0.0563675	0.251727	0.198582
C7D87Dsnp12	7D	72966822	0.0378974	0.204438	0.198582
C7D87Dsnp13	7D	72966957	0.251394	0.524803	0.198582
C7D87Dsnp14	7D	72967230	0.211563	0.484672	0.198582
C7D87Dsnp15	7D	72967283	0.173023	0.441059	0.195035
C7D87Dsnp18	7D	72968191	0.0670476	0.2688	0.191489
C7D87Dsnp20	7D	72968496	0.749578	0.891007	0.205674
C7D87Dsnp21	7D	72968548	0.285147	0.555801	0.230496
C7D87Dsnp23	7D	72968583	0.351633	0.616581	0.22695
C7D87Dsnp24	7D	72968629	0.582349	0.790202	0.216312
C7D90Dsnp04	7D	223116103	0.101832	0.333268	0.216312
C7D91Dsnp01	7D	246072894	4.62899e-05	0.00742322	0.212766
C7D91Dsnp06	7D	246077795	0.941299	0.996072	0.0921986
C7D93Dsnp03	7D	484070320	0.521281	0.74942	0.432624

## Sheet: Table S4
Table S4. Sequences of TaERF16-B in wheat lines CH7034 and SY95-71
Wheat lines	TaERF16-B sequences
CH7034	GGGACGGCGATACCGTTGGCTCACTCGCGGCCGCAGCAGCGCCGTTGCTGTCTGTCTGTGGCCGGGCGCACGGAACTAGCACCACCGAATCGCACGCACGCACTAGCGCGCCCGCACCACCACCGGCCGGTCGCTTTGCAGCGGCACTTGACGCGAAAACACACGACCGACCAAGTAGTACCTCAGGCCCAGTCAGTGGACCGAACCGAAGGCACGGAAAGCTAAGGAGACTCCTCCGTAGAAGGAGACGCGATTTTCCGTATGATCCGGTAATTACCTTTCGCCGCTGCAAAGCAGATTAAATCCGTGGACATTGGTAACTGTTGCTCTCGGTATAAGCCAAGAAGGGCCACGTGCATTTGGTCTAAAGACGGGCGCAATTCGTGGCACATACGAATA…
SY95-71	GGGACGGCGATACCGTTGGCTCACTCGCGGCCGCAGCAGCGCCGTTGCTGTCTGTCTGTGGCCGGGCGCACGGAACTAGCACCACCGAATCGCACGCACGCACTAGCGCGCCCGCACCACCACCGGCCGGTCGCTTTGCAGCGGCACTTGACGCGAAAACACACGACCGACCAAGTAGTACCTCAGGCCCAGTCAGTGGACCGAACCGAAGGCACGGAAAGCTAAGGAGACTCCTCCGTAGAAGGAGACGCGATTTTCCGTATGATCCGGTAATTACCTTTCGCCGCTGCAAAGCAGATTAAATCCGTGGACATTGGTAACTGTTGCTCTCGGTATAAGCCAAGAAGGGCCACGTGCATTTGGTCTAAAGACGGGCGCAATTCGTGGCACATACGAATA…
